# Supplementary material for: Are threatened species special? An assessment of Dutch bees in relation to land use and climate
Source: Ecol Evol. 2023 Jul 26;13(7):e10326. doi: 10.1002/ece3.10326 (PMC10369158; doi:10.1002/ece3.10326)
Supplement: Supplementary file 1 — Data S1. [file ECE3-13-e10326-s003.r]

## Overview
# 1.1 Abiotic_data_acquisition_and_processing
# 1.2 Species_data_acquisition_and_cleaning
# 1.3 Model_building_and_evaluation
# 1.4 Statistical_analyses

#### libraries #################################################################
library(raster)
library(usdm)
library(spThin)
library(sp)
library(dismo)
library(ENMeval)
library(kuenm)
library(Rfit)
library(FSA)
################################################################################

# 1.1 Abiotic_data_acquisition_and_processing ##################################
################################################################################

## Environmental data not open source
layers1 = list.files("", pattern = ".img$")
layers1 = raster::stack(layers1)
vifz= vif(layers1)
## select based on Pearson threshold 0.7
select = vifcor(layers1, th = 0.7)
## remove the variables with a correlation higher than 0.7
## the selected vars would be bio3, 4, 8, 9, 10, 13, 14, 15, 19
## However bio1 and bio12 important to keep for interpretation.
## repeat until no correlation higher than 0.7
## bioclim 1, 4, 8, 12, 14 and 15 are left.

# 1.2 Species_data_acquisition_and_cleaning ####################################
################################################################################

occurrences = read.csv("")
## select relevant columns
occurrences = occurrences[,c("spn","JAAR","AX","AY")]
## select only non missing data
occurrences = occurrences[complete.cases(occurrences), ]
coordinates(occurrences) = ~AX + AY
crs(occurrences) = "EPSG:28992"
## import environmental data not open source
env <- stack("")
## extract
occ_2 <- cbind(occurrences, raster::extract(env, occurrences))
occ_2 = spTransform(occ_2,"EPSG:4326")
occurrences = as.data.frame(occ_2)
## remove occurrences point with missing environmental data
occurrences = occurrences[complete.cases(occurrences), ]
allnames = sample(unique(occurrences$spn),length(unique(occurrences$spn)))
occurrences = occurrences[,c("spn","AX","AY")]

## values in km
for (j in c(0.1,0.2,0.3,0.4,0.5)) {
  occurrences2 = data.frame(spn = NA, AX = NA, AY = NA)
  for (i in 1:length(allnames)) {
    occurrences_t = subset(occurrences, spn == allnames[i])
    occurrences_t = thin(loc.data = occurrences_t, 
                         lat.col = "AY", long.col = "AX",
                         spec.col = "spn",
                         thin.par = j, reps = 100, 
                         locs.thinned.list.return = T, 
                         write.files = T,
                         out.dir = "C:/Users/Merijn.Moens/Documents/temp",
                         write.log.file = FALSE)
    ## read one of the resulting dataframes and add to the total dataframe
    occurrences_t = read.csv(list.files("",full.names = T)[1])
    file.remove(list.files("",full.names = T))
    occurrences2 = rbind(occurrences2,occurrences_t)
  }
  ## save the data with the specific thinning distance
  write.csv(occurrences2, 
            paste0("E:/Merijn/MerijnPhD/specialfeature/revisions/d",j,".csv"),
            row.names = F)
}

## import the differently spatial thinned files #######################################
for (i in 1:5) {
  ll = list.files("E:/Merijn/MerijnPhD/specialfeature/revisions",full.names = T, pattern = ".csv")
  ll1 = read.csv(ll[i])[-1,]
  dd = data.frame(names = names(table(ll1$spn)), number = as.numeric(table(ll1$spn)))
  assign(paste0("dd",i),dd)
}
dd = rbind(dd1,dd2,dd3,dd4,dd5)
dd$d = c(rep(0.1,302),
         rep(0.2,302),
         rep(0.3,302),
         rep(0.4,302),
         rep(0.5,302))

## make definitive list from Red List categories
## Dutch Red List (see reference article)
cats = read.csv("")
## European Red List (see reference article)
cats2 = read.csv("")
dd$rl_nl = NA
dd$rl_eu = NA
dd$list = NA
dd$bigger = NA
df$biggerlist = NA
dd$biggerlist_eu = NA
for (i in 1:length(dd$names)) {
  tempname = dd$names[i]
  numb = dd$number[i]
  dd$rl_nl[i] = as.numeric(tempname %in% cats$wetnaam)
  dd$rl_eu[i] = as.numeric(tempname %in% cats2$spn)
  ## at least 15 records
  dd$bigger[i] = as.numeric(numb > 14)
}
# summary of species retained
aggregate(dd[,2:9],by = list(dd$d), FUN = sum)
## best solution: dd3
occurrences = read.csv(ll[3])[-1,]
listofnames = table(occurrences$spn)
listofnames = names(listofnames)[which(listofnames > 14)]
listofnames = listofnames[which(listofnames %in% cats2$spn)]
## Honey bees not included
listofnames = listofnames[-which(listofnames == "Apis mellifera")]
## write a file with the final list of names
write.csv(data.frames(includednames = listofnames),"")
# import dd3 (300 meter spatial thinned data)
occurrences = read.csv("")
occurrences = occurrences[which(occurrences$spn %in% listofnames),]
coordinates(occurrences) = ~AX + AY
crs(occurrences) = "EPSG:4326"
## transform to new crs
occurrences = spTransform(occurrences,"EPSG:28992")
occurrences = as.data.frame(occurrences)
## write occurrences data used for modelling
write.csv(occurrences,"",row.names = F)

## bg points
## import the earlier prepared environmental variables
env <- stack("")
bg = rasterToPoints(env)[,c(1:3)]
# for efficient memory usage reduce the size of bg sample coordinates to 100,000.
# they will be selected to a size of 10,000 anyway in the function
set.seed(110)
d = dim(bg)[1]
bg = bg[sample(d,100000),c(1,2)]
## save the background points
bg_2 <- cbind(bg, raster::extract(env, bg))
write.csv("")

# 1.3 Model_building_and_evaluation ############################################
################################################################################

# functions ####################################################################
ENMeval_plus <- function(sp_n,all_occ,s, output_dir,bg) {
  out <- tryCatch(
    {
      ## set warning message
      warn <- NULL
      
      ## selecting species and their x and y coordinates
      occ = all_occ[all_occ$spn == sp_n,]
      occ <- data.frame(x = occ$AX, y = occ$AY)
      
      ## Output Paths (data and images)
      sp_n2 = gsub(" ","_",sp_n)
      if (!file.exists(paste0(output_dir,"/",sp_n2))) {
        dir.create(paste0(output_dir,"/",sp_n2)) }
      maxent_out <- paste0(output_dir,"/",sp_n2)
      occ_2 <- cbind(occ, raster::extract(s, occ))
      ## function for calculation the pROC statistics
      proc <- function(vars) {
        proc <- kuenm::kuenm_proc(vars$occs.val.pred, c(vars$bg.train.pred, vars$bg.val.pred))
        out <- data.frame(proc_auc_ratio = proc$pROC_summary[1], 
                          proc_pval = proc$pROC_summary[2], row.names = NULL)
        return(out)
      }
      
      eval <- suppressWarnings(ENMevaluate(occ_2, bg = bg, 
                                           partitions='block', user.eval = proc,
                                           RMvalues=1:15, fc=c("L", "LQ", "H", "LQH", "LQHP", "LQHPT"), 
                                           algorithm='maxent.jar', 
                                           bin.output = F, n.bg = 10000,
                                           parallel = T,
                                           numCores = P,
                                           updateProgress = T))
      save(eval, file = paste0(maxent_out,"/modelevaluations.Rdata"))
      gc()
      if (file.exists(tempfile())) file.remove(tempfile())
    },
    error=function(cond) {
      print(paste0("error in ",as.character(sp_n)))
      k <-  data.frame(x = as.character(sp_n), message = "error")
      write.csv(k,file = paste0(output_dir,"/",as.character(sp_n),".csv"))
      return(NA)
    },
    warning=function(cond) {
      print(paste0("warning in ",as.character(sp_n)))
      print(cond)
      warn <- append(warn, conditionMessage(cond))
      k <-  data.frame(x = as.character(sp_n), message = conditionMessage(cond))
      write.csv(k,file = paste0(output_dir,"/",as.character(sp_n),".csv"))
      gc()
      
    },
    finally={
    })
  return(out)
}
################################################################################

output_dir <- ""
## spatial thinned occurrences based on 300 m.
occurrences <- read.csv("", stringsAsFactors = F)
## list of bee
allnames <- as.list(listofbees)
# environmental variables
env <- stack("")
## background points prepared earlier
bg_2 = as.matrix(read.csv("E:/Merijn/Beesandplants_NL/revisions/input/bg_rasters_bioclimclimate.csv"))

## now run the models ##########################################################
for (i in 1:length(allnames)) {
  set.seed(i)
  bg_3 = bg_2[sample(1:dim(bg_2)[1],10000),]
  ENMeval_plus(sp_n= allnames[[i]],all_occ=occurrences,s=env, output_dir=output_dir,
               bg = bg_3)
}

## evaluate the models
## make a list with all the models.
somelist = list.files("",full.names =T,recursive = T,
                      pattern = ".Rdata")
## get the names of the species of the models
names = gsub("/modelevaluations.Rdata","",gsub("","",somelist))
## get the names of the environmental variables
vars = names(env)
## add the evaluation measures to a dataframe
df = data.frame(names = names, opt_rm_or = NA, opt_feat_or = NA, opt_rm_aic =NA,
                opt_feat_aic=NA, proc_auc_ratio_avg = NA, 
                proc_auc_ratio_sd =NA, or_10p = NA, or_mtp = NA, auc_train = NA, 
                auc_val_avg = NA, ncoef = NA, cbi_val_avg = NA)
## also add a column per variable for the response to the respective variable
for (i in 1:length(vars)) {
  df$x = NA
  names(df)[which(names(df)=="x")] = paste0(vars[i],"_var_contr")
  df$x = NA
  names(df)[which(names(df)=="x")] = paste0(vars[i],"_resp")
}
## add the values to the columns
for (i in 1:length(somelist)) {
  ## load and get optimal models
  set.seed(i)
  j = somelist[[i]]
  load(j)
  temp =eval@results
  if (all(is.na(temp$delta.AICc))) {next}
  opt.aicc <- temp %>% filter(delta.AICc == min(na.omit(temp$delta.AICc)))
  
  ## if there are multiple with lowest aicc choose the one with better OR value
  if (length(opt.aicc[,1]) > 1) {
    opt.aicc <- opt.aicc %>% filter(or.10p.avg == min(or.10p.avg))}
  
  ## now choose best model based on the evaluation measure
  mod.seq <- eval.models(eval)[[opt.aicc$tune.args]]
  ## dd = the best model based on the chosen evaluation measure
  dd = temp[which(temp$tune.args == opt.aicc$tune.args),]
  
  ## fill in all data: normally use opt.aicc$tune.args except switch then its or
  if (grep(df$names[i],as.character(somelist[i])) == 1) {
    ## note that opt_rm_aic is the optimal rm based on the selected criteria. opt_rm_or is based on the other one
    df$opt_rm_aic[i] = as.numeric(gsub("rm.","",sub("\\_.*", "", as.character(dd$tune.args))))
    df$opt_feat_aic[i] =gsub("fc.","",sub(".*\\_", "", as.character(dd$tune.args)))
    df$proc_auc_ratio_avg[i] = as.numeric(dd$proc_auc_ratio.avg)
    df$proc_auc_ratio_sd[i] =as.numeric(dd$proc_auc_ratio.sd)
    df$or_10p[i] =as.numeric(dd$or.10p.avg)
    df$or_mtp[i] = as.numeric(dd$or.mtp.avg)
    df$auc_train[i] =as.numeric(dd$auc.train)
    df$auc_val_avg[i] = as.numeric(dd$auc.val.avg)
    df$ncoef[i] = as.numeric(dd$ncoef)
    df$cbi_val_avg[i] = as.numeric(dd$cbi.val.avg)
    df$aicc[i] = as.numeric(dd$AICc)
    
    ## vars
    for (k in 1:length(vars)) {
      ttt = as.data.frame(dismo::response(var = vars[k],eval.models(eval)[[opt.aicc$tune.args]]))
      ## calc response based on correlation
      ttt
      ranged = c(min(bg_2[,vars[k]]),max(bg_2[,vars[k]]))
      ttt = ttt[which(ttt$V1 < ranged[2] & ttt$V1 > ranged[1]),]
      pp = cor.test(ttt$V1,ttt$p,method = "spearman")
      if (!is.na(pp$estimate)) {
        xp = as.numeric(pp$estimate)
        pp = as.numeric(pp$p.value)
        if (pp < 0.05) {rrr = xp} else {
          rrr = 0
        }} else { rrr = 0}
      
      tttt= eval@variable.importance[[opt.aicc$tune.args]]
      df[i,which(names(df)==paste0(vars[k],"_var_contr"))] = tttt[which(tttt$variable == vars[k]),"permutation.importance"]
      df[i,which(names(df)==paste0(vars[k],"_resp"))] = rrr
      
      
    }
}}
# write the results of the models
write.csv("")

# 1.4 Statistical_analyses #####################################################
################################################################################

## read the results of the models
rr = read.csv("", sep = ",",
              stringsAsFactors = F)
rr$grp = NA
## add for every species the Red List Status based on NL list
for (i in 1:length(rr$grp)) {
  tname = rr$names[i]
  tname = gsub("_"," ",tname)
  if (tname %in% cats$Wetenschappelijke.naam) {
    rr$grp[i] = "RL"
  } else {
    rr$grp[i] = "LC"
  }
}

## calculate extent of occurrence
rr$poly = NA
for (i in 1:length(rr$names)) {
  i2 = gsub("_"," ",rr$names[i])
  x = occurrences[which(occurrences$spn == i2),]
  xx <- x %>%
    st_as_sf() %>%
    summarize(geometry = st_union(geometry)) %>%
    st_convex_hull()
  xx = st_area(xx)
  rr$poly[i] = (xx/1000000) ## in km2 
}

aggregate(rr, by = list(rr$grp),FUN = mean)[,c("grp","poly")]
## calculate standard error
se <- function(x) sd(x)/sqrt(length(x))
aggregate(rr, by = list(rr$grp),FUN =se)
wilcox.test(rr$poly[which(rr$grp == "LC")],rr$poly[which(rr$grp == "RL")])
########################
## Dutch and European red list comparison
catstogether = cats2
names(catstogether) = c("spn","cats1","cats2")
datadeficient = length(which(catstogether$cats2 == "DD"))/222
catstogether = catstogether[-which(catstogether$cats2 == "DD"),]
catstogether$cats2[which(catstogether$cats2 != "LC")] = "RL"
bothLC = c()
bothRL = c()
RLLC = c()
LCRL = c()
for (i in 1:length(catstogether$spn)) {
  l1 = catstogether$cats1[i]
  l2 = catstogether$cats2[i]
  if (l1 == l2) {
    if (l1 == "RL") bothRL = c(bothRL,catstogether$spn[i])
    if (l1 == "LC") bothLC = c(bothLC,catstogether$spn[i])
  }
  if (l1 != l2) {
    if (l1 == "RL") RLLC = c(RLLC,catstogether$spn[i])
    if (l1 == "LC") LCRL = c(LCRL,catstogether$spn[i])
  }
}

## change to T when comparing the European Red List
compareeurope = F
if (isTRUE(compareeurope)) {
  names(cats2) = names(catstogether)
  for (i in 1:length(cats2$spn)) {
    stax = cats2$cats2[i]
    rr$grp[which(rr$names == cats2$spn[i])] = stax
  }
  ## only Near Threatened and Vulnerable species
  rr$grp[which(rr$grp %in% c("NT","VU") )] = "RL"}

## classification of the variables into land use (urban, agriculture, nature and other),
# climate and soil. See article.
# for the list of variables.
vartype = read.csv("",
                   sep = ";")

## significance of difference in permutation importance of categories
aggregate(rr,by =list(rr$spn, rr$category),FUN = mean)
aggregate(rr4,by =list(rr$spn, rr$category),FUN = se)
kruskal.test(rank(rr4$value,ties.method="random"),factor(rr4$paste))
dl2 = dunnTest(value ~paste,
               data = rr4,
               method = "holm"
)
dl2

## in the case the European Red List is compared.
if (isTRUE( compareeurope)) {
  for (j in c("land.use","climate","soil")) {
    dl = dl2
    wh = which(str_count(dl[[2]]$Comparison,j) == 2)
    dl = dl[[2]][wh,]
    for (i in 1:length(wh)) {
      cat(paste0(
        dl[i,"Comparison"], "; p = ", p.adjust(dl[i,"P.unadj"], method = "holm", n = 9),
        "\n"
      ))
    } }
}
## regression analysis
## choose climate land use or soil
selz = "soil"
rrx = rr[which(rr$category2 == selz),]
x<- c("status","distribution_area")
models = c()
lst <- lapply(seq_along(x), \(i) 
              combn(x, i, \(z) lapply(seq_along(z),
                                      \(m) combn(z, m, paste, collapse=':')), 
                    simplify=FALSE)) |> unlist(recursive=FALSE)
fos <- as.character(lapply(lst, \(x) reformulate(unlist(x), 'value')))
models = c()
for (i in 1:3){
  vc <- combn(vars,i)
  for (j in 1:ncol(vc)){
    model <- as.character(paste0("value ~ ", paste0(vc[,j], collapse = "+")))
    models <- c(models, model)
  }
}
models
for (i in models) {
  if (i %in% fos) {nothing = 1} else {
    fos = c(fos,i)
  }
}
names(rrx)
## now prepare all parametric regression models
models = lapply(fos, function(x) lm(as.formula(x), data = rrx))
## prepare all the evaluation measures of the regression models
regr = data.frame(formula = NA, AICc = NA, Fstat = NA, df = NA,r2 = NA, p = NA,
                  np_Fstat = NA, np_r2 = NA, np_p = NA)
for (j in c("intercept","distribution_area","status","statusRL:distribution_area")) {
  regr$x = NA
  names(regr)[which(names(regr) == "x")] = paste0(j,"_est")
  regr$x = NA
  names(regr)[which(names(regr) == "x")] = paste0(j,"_p")
}
for (j in c("intercept","distribution_area","status","statusRL:distribution_area")) {
  regr$x = NA
  names(regr)[which(names(regr) == "x")] = paste0("np_",j,"_est")
  regr$x = NA
  names(regr)[which(names(regr) == "x")] = paste0("np_",j,"_p")
}
for (i in 1:length(models)) {
  m = summary(models[[i]])
  m2 = as.data.frame(m$coefficients)
  eval(parse(text = paste0("m3<-rfit(formula = ",fos[[i]],", data = rrx,scores =",scorez,")")))
  m3 = summary(m3)
  m4 = as.data.frame(m3$coefficients)
  
  
  for (j in c("(Intercept)","distribution_area","statusRL","number_observations:statusRL","statusRL:distribution_area")) {
    if (j %in% rownames(m2)) {
      wh = c(paste0(signif(as.numeric(m2$Estimate[which(rownames(m2) == j)]),digits = 2)," (+- ",signif(as.numeric(m2$`Std. Error`[which(rownames(m2) == j)]),digits = 2),")"),m2$`Pr(>|t|)`[which(rownames(m2) == j)])} else {
        wh = c(NA,NA)
      }
    assign(paste0("wh_",j),wh)
  }
  for (j in c("(Intercept)","distribution_area","statusRL","number_observations:statusRL","statusRL:distribution_area")) {
    if (j %in% rownames(m4)) {
      wh = c(paste0(signif(as.numeric(m4$Estimate[which(rownames(m4) == j)]),digits = 2)," (+- ",signif(as.numeric(m4$`Std. Error`[which(rownames(m4) == j)]),digits = 2),")"),m4$p.value[which(rownames(m4) == j)])} else {
        wh = c(NA,NA)
      }
    assign(paste0("np_wh_",j),wh)
  }
  fstat <- summary(models[[i]])$fstatistic
  pf = pf(fstat[1], fstat[2], fstat[3], lower.tail=F)
  l = c(as.character(fos[[i]]),AICc(models[[i]]),as.numeric(m$fstatistic[1]),as.numeric(m$fstatistic[3]),
        m$adj.r.squared,as.numeric(pf), as.numeric(m3$dropstat), as.numeric(m3$R2), as.numeric(m3$droppval),
        `wh_(Intercept)`[1],`wh_(Intercept)`[2],wh_distribution_area[1],wh_distribution_area[2],
        wh_statusRL[1],wh_statusRL[2],`wh_statusRL:distribution_area`[1],
        `wh_statusRL:distribution_area`[2],
        `np_wh_(Intercept)`[1],`np_wh_(Intercept)`[2],np_wh_distribution_area[1],np_wh_distribution_area[2],
        np_wh_statusRL[1],np_wh_statusRL[2],`np_wh_statusRL:distribution_area`[1],
        `np_wh_statusRL:distribution_area`[2])
  l2 = as.numeric(l)
  wh = which(!is.na(l2))
  wh2 = wh[which(l2[wh]>1)]
  wh3 = wh[which(l2[wh]<1 | l2[wh] == 1)]
  l[wh2] = round(as.numeric(l[wh2]) ,digits = 2)
  l[wh3] = signif(as.numeric(l[wh3]) ,digits = 2)
  l = as.data.frame(rbind(l,rep(NA,37)))
  l = l[1,,drop = F]
  names(l) = names(regr)
  regr = rbind(regr,l)
}
regr = regr[-1,]
## write the table with regression coefficients. It can be found in the 
# Supplementary Tables
write.csv(regr,paste0(""),row.names =F)

# contribution climate individual variables
rr_x = rr[,c("grp",names(rr)[which(names(rr) %in% paste0(vartype_2,"_var_contr"))])]
kruskal.test(rank(rr_x2$value,ties.method="random"),factor(rr_x2$namez))
aggregate(rr_x2, by = list(rr_x2$namez),mean)
aggregate(rr_x2, by = list(rr_x2$namez),se )
ll =dunnTest(value ~namez,
             data = rr_x2,
             method = "holm"
)
# "Comparing responses for climate"
# select climate
r2_3 = rr
r2_3 = rr[which(rr$var2 %in% c("pos","neutral")),]
for (i in 1:length(r2_3$var2)) {
  if (r2_3$var2[i] == "pos") {
    x1 = r2_3$status[i]
    x2 = r2_3$var[i]
    wh = which(r2_2$status == as.character(x1) & r2_2$var == as.character(x2) & r2_2$var2 == "neg")
    x = r2_2$value[wh]
    r2_3$value[i] = r2_3$value[i] + x
  }}
r2_3$value = r2_3$value
r2_2 = r2_2[which(r2_2$var2 %in% c("pos","neg")),]
r2_2$value = r2_2$value

## for the statistical significance either look at r2_2 for pos/neg ratio or
# r2_3 for response/ no-response
mytab = xtabs(value ~ status + var2 + var,
              data=r2_2)
gg1 = mantelhaen.test(mytab)
gg = groupwiseCMH(mytab,
                  group   = 3,
                  fisher  = TRUE,
                  gtest   = FALSE,
                  chisq   = FALSE,
                  method  = "fdr",
                  correct = "none",
                  digits  = 3,
                  simulate.p.value = T)
gg

# "Comparing permutation importance and responses to individual land use categories"
kruskal.test(newf$value,factor(newf$paste))
ll =dunnTest(value ~paste,
             data = newf,
             method = "holm")
se <- function(x) sd(x)/sqrt(length(x))
## select land use
r2_2 = rr
r2_2$var2 = as.character(r2_2$var2)
r2_3 = r2_2
r2_3 = r2_3[which(r2_3$var2 %in% c("pos","neutral")),]
for (i in 1:length(r2_3$var2)) {
  if (r2_3$var2[i] == "pos") {
    x1 = r2_3$status[i]
    x2 = r2_3$var[i]
    wh = which(r2_2$status == as.character(x1) & r2_2$var == as.character(x2) & r2_2$var2 == "neg")
    x = r2_2$value[wh]
    r2_3$value[i] = r2_3$value[i] + x
  }}
r2_3$value = r2_3$value
r2_2 = r2_2[which(r2_2$var2 %in% c("pos","neg")),]
r2_2$value = r2_2$value
## for the statistical significance either look at r2_2 for pos/neg ratio or
# r2_3 for response/ no-response
mytab = xtabs(value ~ status + var2 + var,
              data=r2_2)
gg1 = mantelhaen.test(mytab)
gg = groupwiseCMH(mytab,
                  group   = 3,
                  fisher  = TRUE,
                  gtest   = FALSE,
                  chisq   = FALSE,
                  method  = "fdr",
                  correct = "none",
                  digits  = 3,
                  simulate.p.value = T)
gg

# "Comparing permutation importance and responses for soil"
# compare permutation importance
kruskal.test(rank(rr_x$value,ties.method="random"),factor(rr_x$paste))
ll =dunnTest(value ~paste,
             data = rr_x,
             method = "holm"
)
r2_2 = rr
## select soil
## make other df for comparing neutral/resp ratio (r2_3)
r2_3 = r2_2
r2_3 = r2_3[which(r2_3$var2 %in% c("pos","neutral")),]
for (i in 1:length(r2_3$var2)) {
  if (r2_3$var2[i] == "pos") {
    x1 = r2_3$status[i]
    x2 = r2_3$var[i]
    wh = which(r2_2$status == as.character(x1) & r2_2$var == as.character(x2) & r2_2$var2 == "neg")
    x = r2_2$value[wh]
    r2_3$value[i] = r2_3$value[i] + x
  }}
r2_3$value = r2_3$value

## 
r2_2 = r2_2[which(r2_2$var2 %in% c("pos","neg")),]
r2_2$value = r2_2$value

## for the statistical significance either look at r2_2 for pos/neg ratio or
# r2_3 for response/ no-response
mytab = xtabs(value ~ status + var2 + var,
              data=r2_2)
gg1 = mantelhaen.test(mytab)
gg = groupwiseCMH(mytab,
                  group   = 3,
                  fisher  = TRUE,
                  gtest   = FALSE,
                  chisq   = FALSE,
                  method  = "fdr",
                  correct = "none",
                  digits  = 3,
                  simulate.p.value = T)
gg
