# Supplementary material for: Are threatened species special? An assessment of Dutch bees in relation to land use and climate
Source: Ecol Evol. 2023 Jul 26;13(7):e10326. doi: 10.1002/ece3.10326 (PMC10369158; doi:10.1002/ece3.10326)
Supplement: Supplementary file 2 — Data S2. [file ECE3-13-e10326-s001.csv]

scientific_names	optimal_regularization_multiplier	optimal_feature_combination	or_10p	or_mtp	auc_train	auc_val_avg	ncoef	cbi_val_avg	Number_Of_Land_Uses_var_contr	Number_Of_Land_Uses_resp	bio1_var_contr	bio1_resp	bio12_var_contr	bio12_resp	bio14_var_contr	bio14_resp	bio15_var_contr	bio15_resp	bio4_var_contr	bio4_resp	bio8_var_contr	bio8_resp	crop_var_contr	crop_resp	dunes_var_contr	dunes_resp	freshwater_var_contr	freshwater_resp	fruit_var_contr	fruit_resp	greenhouse_horticulture_var_contr	greenhouse_horticulture_resp	heather_var_contr	heather_resp	heavy_clay_var_contr	heavy_clay_resp	heavy_zavel_var_contr	heavy_zavel_resp	light_clay_var_contr	light_clay_resp	light_zavel_var_contr	light_zavel_resp	loam_var_contr	loam_resp	moerig_op_zand_var_contr	moerig_op_zand_resp	other_agricultural_uses_var_contr	other_agricultural_uses_resp	pasture_var_contr
Andrena_angustior	10	L	0.223814229249012	0.033596837944664	0.888993888888889	0.825784837673251	18	0.8015	71.615	0.996233508273798	0	0	16.921	0.999986435068061	0	0	215.426	-1	83.699	1	13.014	1	25.709	-1	0	0	0	0	0	0	0	0	69.205	1	9.044	-1	0	0	4.219	-1	0	-1	11.313	1	0	0	0.6539	-1	27.317
Andrena_apicata	8	L	0.253472222222222	0.197916666666667	0.949	0.875719922447038	16	0.66975	0.4997	1	0	0	0	0	0	0	0	0	0	0	54.552	-1	491.138	-1	0.5644	1	82.146	-1	0	0	0	0	72.855	1	0	-1	31.241	-1	22.296	-1	28.776	-1	0	0	0	0	0	-1	75.253
Andrena_argentata	15	LQHP	0.327586206896552	0.155172413793103	0.985791379310345	0.945452145071184	21	0.80775	24.946	1	0.0203	-1	0.3451	-0.999986435068061	0.0806	0	0	1	25.271	-1	117.614	-1	0.5729	-1	0.4438	1	0	0	0	0	0	0	234.038	1	0	0	0	0	0	0	0	0	0	0	0	0	0	0	0.6887
Andrena_barbilabris	2	LQH	0.290124193933604	0.0410297746994666	0.88371968503937	0.788977808374854	64	0.576	23.893	1	12.872	0.94112394811432	0.8578	0.999986435068061	0	-1	11.295	0	15.498	-0.546192754613807	0.7732	-0.846906035141329	273.986	-1	29.052	1	106.952	0	0.0865	-0.963725353377129	0.7799	0	7.262	1	0.549	-1	0.0231	-1	0.5908	-1	0	0	0	0	0	0	10.446	-1	228.084
Andrena_bicolor	5	LQH	0.179292929292929	0	0.859197474747475	0.80019235889855	38	0.74575	41.698	1	96.775	1	54.226	1	0.1417	0.708843622219434	15.273	-1	0.084	1	35.448	-1	154.612	-1	0	0	97.149	-1	0	0	0	0	0	0	0.1225	-1	0.0177	1	0.0711	-1	0.3994	1	33.992	1	0.6859	0	0	0	217.617
Andrena_bimaculata	6	LQ	0.179924242424242	0.0909090909090909	0.8927	0.828248709159437	18	0.81275	0.1469	-0.996233508273798	86.961	1	105.512	-1	78.521	0.999979841757797	143.992	-1	0	0	0	0	0.5507	-1	0	0	0	0	0.1134	-1	0	0	0	0	174.656	-1	0.3847	-1	0	0	26.714	1	0	0	0.4894	-1	0	0	0
Andrena_carantonica	5	LQHPT	0.190384615384615	0.0115384615384615	0.829938942307692	0.777083235913023	51	0.8655	36.748	1	22.891	1	61.826	1	0	0	11.679	-1	0.6779	1	19.548	-0.667532467532468	165.637	-1	0	0	120.166	0	0.4948	1	0	0	19.653	1	0.6377	0	0.0094	0	0.4205	-1	0.288	1	0.0175	1	0.199	-1	0.9407	-1	184.013
Andrena_chrysosceles	1	L	0.174284662318536	0.0205922575215653	0.863530690537084	0.816790323770422	28	0.90825	46.054	1	40.946	1	31.834	0.999996500553787	0.3415	-0.999919364592862	41.862	-1	4.849	1	0.4903	-1	35.913	-1	0	0	16.422	-1	0	1	0.7537	-1	0	0	0.1377	1	0.3004	1	0.0226	1	0.0967	1	0.0097	1	35.485	-1	0.0079	1	56.282
Andrena_cineraria	2	LQ	0.128808353808354	0.0112612612612613	0.871936990950226	0.852731919073945	36	0.92725	22.012	1	0.6837	1	10.407	1	0.0158	0.999979841757797	0.4964	-1	85.734	1	0	1	129.984	-1	0	0	109.085	-0.953526844505393	0	0	0.648	-1	127.788	1	1.574	-1	0.3489	-1	0.6938	-1	17.531	-1	12.348	1	15.111	-1	10.157	-1	104.064
Andrena_clarkella	5	LQH	0.146017699115044	0.00884955752212389	0.872225442477876	0.844953729354091	32	0.9425	26.574	1	0.5957	1	0.0017	-0.999996500553787	0	0	14.839	-1	0	0	0.0446	1	22.352	-1	0.0526	1	123.924	-1	0	0	0	0	21.619	1	0	0	0.3509	-1	34.955	-1	0	0	0	1	0.1788	1	40.562	-1	262.756
Andrena_denticulata	3	LQH	0.171428571428571	0.00357142857142857	0.89458875	0.863955545964609	45	0.8555	0.0625	1	22.568	1	17.205	1	0	0	43.092	-1	332.677	0.954215025971334	0	0	237.466	-1	0	0	20.362	-1	0.0503	-1	0	0	11.206	1	15.977	-1	10.919	-1	33.523	-0.542658942541086	11.481	-1	0	0	0.7931	1	12.484	-1	157.244
Andrena_dorsata	3	LQH	0.227838827838828	0.0216346153846154	0.882554316546763	0.819373347622162	51	0.845	0.6346	1	38.219	1	0.3524	0.999983562877744	61.434	1	65.264	-1	11.496	1	0.4951	0.972192513368984	36.022	-1	0	0	23.914	-1	0.2662	-0.840731347613705	0.8011	0	1.495	1	16.591	-1	0.0487	-1	0.2273	-1	0.0382	1	0.1278	1	0.3837	-1	0	0	118.752
Andrena_flavipes	2	LQHPT	0.369718309859155	0.0202464788732394	0.849032526408451	0.717894769553923	132	0.8235	0.4372	1	136.609	1	22.755	0.999986435068061	25.102	0.988626663717335	2.189	-0.995295362731018	0.5392	0	7.969	-0.85362872421696	93.108	-1	0.1075	1	59.234	-1	0.0475	0.484644095187173	0.2422	-0.325268955389688	0.7959	0	0.8218	-1	12.341	1	0	0	14.533	1	0.3615	1	0.8338	-0.935444161171706	10.164	1	155.547
Andrena_florea	12	LQHPT	0.259920634920635	0.0140873015873016	0.940952447552448	0.884129432603331	27	0.694	0.7948	1	400.184	1	0.5395	-1	0	0	59.508	-0.9999594838239	205.335	1	92.847	-1	0.37	-1	12.078	1	0.045	-1	0	0	0	0	0	0	0.1261	-1	0	1	18.058	-1	0.0814	1	0.042	1	0	0	0.5545	0	0.4075
Andrena_fucata	6	LQH	0.195	0.0616666666666667	0.869958762886598	0.826981982453377	24	0.831	0.4887	1	0	0	12.221	1	0.3292	0.999923763055466	58.474	-1	0	0	12.238	1	259.555	-1	0	0	133.361	-1	0	0	0	0	30.717	0.598502410726919	0.0232	-1	0	-1	3.379	-1	0	-1	0.0991	1	0	0	20.347	-1	177.545
Andrena_fulva	2	LQHPT	0.138586956521739	0.00543478260869565	0.856382789855072	0.832047341778	106	0.9055	62.133	1	0.7469	0	1.417	0.885561535960698	17.214	-0.300552506633188	18.806	-1	0.2205	-0.439857875997399	0.927	-0.824293353705118	227.733	-1	0	0	106.006	-0.969855063367431	0	0	0.4655	-0.702199006614702	0.8788	1	0.2235	-1	0.2562	0	0.4228	-1	0.2741	-1	0.5527	1	0.295	-1	14.828	-1	20.292
Andrena_fulvago	1	L	0.401190476190476	0.213095238095238	0.979049122807018	0.893637960194849	27	0.63875	0.2418	1	0.8796	-1	0.4136	-1	0.7765	1	137.825	1	303.473	1	452.865	-0.990790287311144	0.9731	-1	0.2453	-1	0	0	0	0	0.024	-1	6,00E-04	1	15.809	-1	0	0	0.0682	-1	0.0438	-1	0.0265	1	1.368	-1	0.1803	1	0.2249
Andrena_fulvida	5	H	0.231818181818182	0.140909090909091	0.952217441860465	0.884597798592192	15	0.61275	0.2327	0.811107105653813	0	0	0	0	139.071	0.939188730606428	0	0	12.417	0.949943337519458	59.038	0.492107300403857	43.241	-0.982010786916585	0	0	0	0	0	0	0	0	212.523	0	0	0	0	0	0	0	0	0	0	0	0	0	0	0	165.288
Andrena_fuscipes	3	LQH	0.119565217391304	0.0135869565217391	0.961167934782609	0.950256078750592	27	0.9225	0	0.996233508273798	0.0267	0	0	0	0.6267	0	11.824	-1	36.575	0.918184186836681	0	0	34.599	-1	0	0	0	0	0	0	0	0	54.466	1	0	-1	0	0	0	-1	0	0	0.5308	1	0.5488	1	16.651	-1	0.5443
Andrena_gravida	12	LQHPT	0.168918918918919	0	0.892141610738255	0.844074986434031	33	0.85025	0.7229	1	38.944	1	0.9399	-1	0	0	16.023	-1	0.4196	1	60.595	-1	47.052	-1	0	0	23.216	-1	0	0	0	0	0	0	0.7986	-1	12.629	0	0.0862	-1	0	0	0.116	1	12.347	-1	14.713	0	3.86
Andrena_haemorrhoa	1	LQHPT	0.225336500395883	0.0148526750367605	0.837378210463734	0.746479906278426	176	0.958	10.817	1	16.736	0	28.767	0.822533684932991	22.529	0	2.243	-0.98405253283302	11.237	0	46.367	-0.689533995416348	12.193	-1	0.1904	-0.566820201265136	144.547	-1	0.0063	1	0.66	-0.903092835661386	52.775	1	0.0109	-1	0.2158	1	0.4146	-0.325268955389688	0.8764	1	0.1211	0	0.0635	-1	0.9712	-0.839705706294011	132.291
Andrena_hattorfiana	5	H	0.136363636363636	0.0568181818181818	0.984657954545455	0.954925267406476	24	0.59775	0	0	0	0	0.715	-0.592115644321942	0.1374	-0.760425139574423	0.1692	0.992787579344317	0	0	884.962	0.616181097068895	0.2455	-0.414748088829695	0	0	0.2385	0	0	0	0	0	0	0	0	0	0	0	0	0	0	0	0	0	0	0	0	0	0
Andrena_helvola	6	LQ	0.205357142857143	0.00892857142857143	0.875651785714286	0.820163421866942	22	0.7485	5.345	1	142.215	1	10.011	1	0	0	128.318	-1	15.813	-1	21.059	1	21.068	-1	0	0	0	0	0	0	0	0	17.285	1	23.859	-1	28.122	1	0	-1	0	0	35.758	1	0	0	0.073	-1	13.129
Andrena_humilis	6	L	0.171875	0.03125	0.8830984375	0.787435678335337	20	0.671	0.5272	1	11.615	1	0	0	15.965	1	0.1283	-1	267.067	1	57.076	-1	147.069	-1	0	0	0	0	0	0	0	0	25.958	1	0.3333	-1	0	0	0.87	-1	0	0	0	1	38.825	-1	0	0	1.535
Andrena_labialis	12	LQHP	0.228354978354978	0.113636363636364	0.89745988372093	0.808387231238173	20	0.782	0	0	205.924	1	0.6944	-0.999996500553787	0	0	14.072	-1	56.347	1	39.943	-1	0.0805	-1	0	0	23.993	-1	0	0	0	0	0	0	19.053	-1	10.951	0	0.7227	0	0	0	0	0	12.603	-1	18.838	0	49.807
Andrena_labiata	8	LQH	0.294334975369458	0.206896551724138	0.852218260869565	0.651621910660505	23	0.6125	0	0	183.721	0	0.9308	-0.999996500553787	0	0	0	0	0	1	0	0	93.541	-1	29.043	1	196.166	-1	0.2188	-1	0	0	0	0	21.962	-1	0	0	119.776	-1	0	1	11.417	1	0.8276	-1	0.0216	-1	4.481
Andrena_lapponica	8	L	0.166208791208791	0.0357142857142857	0.928873636363636	0.905176122016871	19	0.82025	0.8982	1	0	0	15.295	1	50.406	1	0	0	0	0	17.769	1	114.744	-1	0	0	336.339	-1	0	0	0	0	0.9982	1	11.345	-1	46.631	-1	82.317	-1	30.469	-1	0	0	0	0	15.013	-1	116.233
Andrena_lathyri	6	H	0.0625	0.0625	0.964546666666667	0.871452134107119	5	0.62375	0	0	0	0	0	0	0	0	0	0	57.749	0.982067510935752	471.048	0.559657212558845	0	0	0	0	0	0	0	0	0	0	0	0	0	0	99.176	0	0	0	0	0	0	0	0	0	0	0	0
Andrena_minutula	5	LQH	0.106991951710262	0.0178571428571429	0.879928647686833	0.828426331024569	42	0.83925	22.961	1	124.364	1	188.699	1	0	0	86.593	-1	103.711	1	0.0776	1	124.398	-1	0	0	36.814	-0.888333823097267	0.0277	1	0	0	0.3657	1	0	1	17.982	1	0	0	15.682	1	0.9117	1	0	0	0.2857	-1	78.516
Andrena_minutuloides	7	L	0.25	0.25	0.988185416666667	0.981987108932026	8	0.564	0	0	0	0	0	0	0	0	0	0	312.374	1	400.734	1	0	0	0	0	0	0	0	0	0	0	0	0	0	0	0	0	0.8568	-1	0	0	0	0	0.0183	-1	0	0	0
Andrena_mitis	6	L	0.227207977207977	0.0740740740740741	0.880818571428571	0.803730982308543	22	0.6405	13.409	1	181.795	1	40.086	1	0	1	29.459	-1	14.309	-1	0.7903	1	151.251	-1	0	0	0.3606	-1	0	0	0.1076	-1	0	0	0	0	0.0061	1	11.313	1	3.694	1	0	0	14.482	-1	0	0	0.5301
Andrena_nigriceps	10	L	0.267361111111111	0.0555555555555556	0.955055714285714	0.919255946891267	15	0.6305	0	0	0	0	127.483	1	0	0	137.725	-1	0	0	0.1032	1	86.374	-1	0	0	0	-1	0	0	0	0	0	0	31.741	-1	51.417	-1	0	-1	0	0	0	0	0	0	10.673	-1	430.406
Andrena_nigroaenea	4	LQ	0.175	0.00416666666666667	0.855389166666667	0.817976609657948	26	0.81275	0	1	15.845	1	19.358	0.999986002141672	2.885	1	47.493	-1	4.187	1	3.507	-1	151.882	-1	0	0	18.583	-1	0	0	0	0	261.301	1	0.0602	-1	0	0	0.3249	-1	0.1844	1	0.6801	1	0	0	15.372	-1	166.247
Andrena_nitida	4	LQHPT	0.229166666666667	0.0112179487179487	0.842433333333333	0.758352575823878	77	0.7035	0.9287	1	11.169	-1	42.417	0.999869437330295	0.4328	-0.995722088531235	18.921	-1	0.9721	0.619548872180451	22.137	-1	149.303	-1	0	0	120.608	-1	0	0	0	0	0.2164	1	10.468	-1	0.0702	1	0	-1	0.2063	0	0.3237	1	0.9237	-1	0.0142	0	104.166
Andrena_ovatula	10	L	0.0955882352941177	0	0.898469117647059	0.884852616543306	20	0.802	31.346	1	212.574	1	1.443	1	3.811	0.999979841757797	37.443	-1	66.277	1	162.978	1	50.708	-1	0	0	0	0	0	0	0	0	181.163	1	0	0	0	0	18.594	-1	0	0	0.5274	1	0	0	0.382	-1	0.0826
Andrena_pilipes	11	L	0.227678571428571	0.196428571428571	0.933955	0.707642550581759	11	NA	0	0	121.621	1	149.237	-1	0	0	25.756	-1	0	0	0	0	124.914	-1	0	0	0	0	0	0	0	0	0	0	17.403	-1	0	0	37.821	-1	0	0	0	0	0.4205	-1	0	0	44.456
Andrena_praecox	3	LQ	0.190454682324601	0.00308641975308642	0.816997384615385	0.766459310691324	32	0.852	20.657	1	0	0	0.4248	0.999996500553787	0	0	29.672	-1	10.625	-1	0.7156	-1	300.827	-1	15.859	1	122.715	-1	0	0	0.1462	-1	17.674	1	0	0	0.4689	1	1.726	-1	0.0164	1	0	1	0	1	16.735	-1	156.688
Andrena_proxima	11	LQ	0.175667828106852	0.024390243902439	0.89721	0.856656416481592	23	0.746	0.8148	1	261.642	1	0	0	17.663	1	0.6383	-1	88.847	1	0	0	64.225	-1	0	0	18.199	-1	0	0	0	0	0	0	0	1	0	0	0	1	0.8916	1	0.0438	1	0.0558	-1	0.6589	-1	30.843
Andrena_rosae	4	LQ	0.137096774193548	0.0403225806451613	0.964555241935484	0.951748403923129	31	0.8495	16.621	1	131.534	1	32.584	1	40.326	-0.999979841757797	376.809	-1	0.0882	-1	84.137	1	0.6276	-1	0	0	0.4905	-0.466766796182018	0.0317	-1	0.0226	-1	0	0	0.2633	-1	0.0333	0.860885275519422	0.4726	1	0	1	0	0	0	-1	0.1497	1	15.893
Andrena_ruficrus	5	H	0.205065359477124	0.0294117647058824	0.938609420289855	0.882164488041347	21	0.78775	0	0	93.658	0.94112394811432	0	0	2.435	0.939188730606428	6.309	-0.984018639522052	25.661	0.911752085837322	0	0	31.518	-0.963725353377129	0	0	14.001	-0.990315640740294	0	0	0	0	470.281	0	0	0	22.479	0	0.0884	0	0	0	0	0	0	0	48.005	-0.267221970552002	0.6375
Andrena_semilaevis	8	L	0.310897435897436	0.0833333333333333	0.936917346938775	0.867291186506438	13	0.8155	0	0	0	0	0	0	0	0	120.823	-1	85.295	1	51.946	1	97.063	-1	0	0	0	0	0	0	0	0	0	0	0.6942	-1	0	0	0.4105	-1	0	0	0	0	17.202	-1	0	0	12.143
Andrena_subopaca	3	H	0.192341292952825	0.0295088332362648	0.841925985221675	0.761542156658162	50	0.9165	20.055	0.935916582620513	13.633	0	53.588	0.995873434941114	0.0088	0.708843622219434	22.376	-0.691914477807267	0.0598	0.532677883862522	0.1837	0.407905080407009	225.722	-1	0	0	95.822	-0.635790361407987	0	0	0	0	0.8588	0.935444161171706	0	0	0.7893	0	0.1441	-0.969855063367431	0.2045	0.325268955389688	17.466	0.514861154341441	0	0	0.5572	-0.982010786916585	239.888
Andrena_synadelpha	14	L	0.317857142857143	0.0892857142857143	0.838456140350877	0.739073820828952	6	0.5545	0	0	0	0	0	0	220.008	1	58.018	-1	0	0	0	0	339.418	-1	0	0	0	0	0	0	0	0	0	0	0	0	0	0	0	0	0	0	0	0	0	0	0	0	313.292
Andrena_tibialis	4	LQ	0.112749546279492	0.0260133091349062	0.834962337662338	0.783532681133247	26	0.723	0.0428	0.996233508273798	0.1718	1	0.7914	0.999996500553787	0	0	32.933	-1	14.038	-1	0.939	-1	20.022	-1	0.043	1	155.556	-1	0.0444	-1	0	0	0	0	14.112	-1	12.642	-1	29.634	-1	0.2101	-1	0.7242	1	0.6332	-1	0	0	156.848
Andrena_vaga	2	LQHPT	0.172362660641152	0.00513698630136986	0.91160471293916	0.87185165136366	115	0.77975	0.8807	1	21.276	0.942857142857143	0.1694	-1	0.5892	0	44.885	-1	0.6221	0.714066985645933	25.159	1	130.423	-1	0.9832	1	118.363	-0.937745562194578	0.0083	-0.743857787985106	0.4442	0	152.113	1	1.027	-0.73928607397538	0.2568	-1	18.198	-1	0.3405	1	0.0292	0	0	0	11.574	-1	170.117
Andrena_varians	7	L	0.155555555555556	0.0277777777777778	0.867018421052632	0.809774561870448	12	0.69825	150.726	1	0	0	0	0.999966087325128	0	0	0	0	0	0	95.673	1	133.436	-1	0	0	1.189	-1	0	0	0	0	44.519	1	129.019	-1	0	0	68.009	-1	0	0	0.2441	-1	0	0	0	0	0
Andrena_ventralis	4	LQH	0.198418209876543	0.00621141975308642	0.882483746130031	0.829725475274454	40	0.834	45.702	1	150.142	1	0	0	0.0121	0.99996188225427	48.939	-1	0.9407	-1	66.793	0.98899923605806	171.526	-1	0	0	40.164	-1	0	0	0	0	11.617	1	0.0374	-1	0	-1	0.136	-1	0.5616	1	0.0429	1	0	-1	0.377	-1	13.215
Andrena_viridescens	7	H	0.458333333333333	0.0625	0.926216666666667	0.679775280498315	4	-0.4935	0	0	0	0	0	0	0	0	0	0	0	0	30.431	0.616181097068895	0.2433	-0.655562666778623	0	0	0	0	0	0	0	0	0	0	0	0	0	0	0	0	0	0	0	0	0	0	0	0	0
Andrena_wilkella	11	LQ	0.133531746031746	0.0140873015873016	0.840066197183099	0.803457835082187	18	0.822	0	0	46.193	1	0	0	0	0.999923763055466	88.596	-1	0.9989	1	0	0	156.204	-1	0	0	0.3904	-1	0	0	0	0	72.319	1	24.058	-1	29.097	1	0	0	0	0	26.876	1	0	0	0	0	156.323
Anthidiellum_strigatum	2	L	0.132752403846154	0.0234375	0.931874902723735	0.915694901355954	26	0.80175	0.7255	1	48.248	1	129.458	-0.999993217557032	87.056	0.99996188225427	18.856	-1	13.081	1	62.482	1	44.534	-1	0	0	0.1552	-1	0	0	0	0	238.708	1	25.762	-1	27.293	-1	21.472	-1	0	0	0.2447	1	0.2461	1	0.6047	1	0.5805
Anthidium_manicatum	1	LQ	0.158582089552239	0.00932835820895522	0.876767444029851	0.851343733642753	36	0.7945	0.9682	1	12.093	-1	0.4554	1	0.1597	-1	0.3589	1	0	1	0.07	-1	149.256	-1	0.8371	1	136.319	-0.840293423014551	0.7239	-1	0	0	0.0031	-1	0.0948	-1	0.0105	-1	0.5029	-1	0.1918	1	0.2682	1	0.5032	-1	0.2137	1	126.026
Anthidium_punctatum	7	LQH	0.286923076923077	0.1	0.955604901960784	0.884081578601375	30	0.7535	27.989	1	256.394	0	0	0	10.068	1	0	1	21.533	1	21.887	-1	1.831	-1	121.642	1	0	0	0	0	0	0	0	1	0.5648	-1	0.9334	-1	25.721	-1	0.223	1	86.777	1	0	1	0.1485	-1	0.1859
Anthophora_furcata	13	LQH	0.162878787878788	0.0305397727272727	0.856963076923077	0.786002291528921	20	0.52525	0.9703	1	30.596	1	32.307	-0.999967125485301	0	0	0	0	0.6045	1	0.3811	-1	21.92	-1	18.466	1	87.775	-1	0	0	0	0	0	0	0.5187	-1	0	-1	26.082	-1	0	-1	0	0	0	0	0.9873	-1	42.271
Anthophora_plumipes	2	LQ	0.179798101673102	0.0112612612612613	0.893830605381166	0.848730918051279	37	0.69825	12.266	1	0	-1	34.589	0.999986435068061	14.361	-1	16.817	-1	14.488	1	0.2608	-1	67.777	-1	0.5174	1	93.995	-0.973400376574047	0.1987	-1	0	0	0	0	0.483	-1	0.4239	-1	18.078	-1	0.2201	1	0.7018	1	16.167	-1	0	0	124.926
Anthophora_quadrimaculata	9	L	0.425	0.375	0.943107894736842	0.789326328705569	10	0.434	0	0	0	0	0	0	0	0	0	0	0	0	745.644	1	0	0	0	0	0	0	0	0	0	0	0.1164	-1	74.399	-1	93.116	-1	0	-1	0.3341	-1	0	0	0.6531	-1	0	0	0
Anthophora_retusa	9	LQH	0.345238095238095	0.226190476190476	0.931525	0.73832744513472	10	0.65375	0	0	85.587	1	0	0	0	0	0	0	239.771	1	0	0	116.574	-1	0	0	0	0	0	0	0	0	0	0	0	0	0	0	44.371	-1	0	0	0	0	0.1009	-1	0	0	372.786
Bombus_bohemicus	13	LQH	0.145161290322581	0.00806451612903226	0.869146370967742	0.825553166428833	18	0.83675	15.848	1	52.134	-1	0	0	0	0	0	0	0	0	105.466	-1	187.998	-1	0	0	82.506	-1	0	0	0	0	0.3796	1	0	0	0	0	0.9379	-1	0	0	13.397	1	0	0	27.998	-1	384.427
Bombus_campestris	1	LQ	0.185530303030303	0.015	0.834603759398496	0.770531338445051	38	0.6735	24.601	1	0.1267	1	0.0048	1	0.1212	-1	0	0	0	-1	11.514	-1	29.412	-1	0.0493	1	83.326	-0.850828789412392	0.4037	-1	0.3005	-1	0.4049	1	0.0341	-1	0.0717	1	0.09	1	0.5563	1	0.7974	1	0	-1	18.777	-1	368.015
Bombus_cryptarum	10	L	0.218452380952381	0.0488095238095238	0.935257831325301	0.899750399669108	18	0.8445	6.078	1	0.8067	-1	0	0	20.882	-1	0	0	0	0	0.2228	-1	319.535	-1	0.6591	1	73.758	-1	0	0	0	0	40.846	1	0	0	0	0	0.7691	-1	0	0	0.4273	1	0	0	43.333	-1	320.365
Bombus_hortorum	2	LQHPT	0.243169963051511	0.00814496848511193	0.857422060535506	0.786606434506307	120	0.546	21.252	1	17.237	0	0.745	1	1.657	-0.373391665410946	21.913	0	10.385	-0.694967753005145	29.899	0	178.999	-1	0.4733	1	124.263	-1	0.0239	-0.778160166088872	0.1801	-0.767478180600241	0.6914	0	0.3471	-1	0.6437	-1	0.433	-1	0.3099	1	0.5972	1	0.4062	-1	0.4689	-1	202.898
Bombus_humilis	12	L	0.239583333333333	0.145833333333333	0.984197058823529	0.962335827938894	13	0.4705	0	0	114.234	-1	0	0	0	1	0	0	0	0	0	0	229.104	-1	0	0	3.003	-1	0	0	0	0	49.768	1	0	0	0.2749	-1	16.161	-1	0.1657	-1	0	0	0	0	0.8015	-1	45.552
Bombus_hypnorum	2	LQHPT	0.220442514237664	0.00696594427244582	0.849377395672334	0.77751025704143	110	0.505	25.619	1	1.077	0	0.8594	1	2.24	-0.502969705721658	30.587	-0.576547842401501	0.4711	-0.772467532467532	0.8875	1	268.897	-1	0.2615	1	84.324	-1	0.166	-0.806045873951831	0.2022	0	0.5103	0.677474124138832	0.0626	-1	0	-1	0.1908	-1	0	0	0	0	0.2923	-0.635790361407987	13.581	-1	334.375
Bombus_jonellus	2	LQ	0.113333333333333	0.03	0.905788333333333	0.874002350965575	35	0.841	0.1395	1	0	1	20.289	-0.999986002141672	32.403	1	0.6253	1	0.443	-1	0.4602	-1	140.997	-1	2.023	1	74.794	-1	0.0068	-1	0	0	187.561	1	0.2171	-1	0.2679	-1	0.1249	-1	0.3192	1	0.9779	1	0.2416	1	29.729	-1	222.534
Bombus_lapidarius	1	LQHPT	0.308675703585574	0.00627769571639586	0.844976005906238	0.758219372558755	171	0.57125	0.2642	0	18.797	0	25.357	0.980388116399096	21.131	0.690816308780165	19.043	0	10.539	-0.5994570568098	34.959	-0.467379679144385	22.041	-1	11.174	0.325268955389688	141.461	-0.996947922378664	0.107	-0.821400508388401	0.2531	-0.814033538872717	20.955	1	0.3644	0	0.5854	-1	0.5387	-0.373272551013382	0.2816	0	0.1295	1	0.1436	-0.325268955389688	0.162	1	160.877
Bombus_lucorum	2	LQH	0.250449409347714	0.0254397791474063	0.841261032531825	0.727690874608356	70	0.7885	18.754	1	10.569	0	0.7713	0.945589360061858	33.495	0	0.8366	0	0.8752	-0.307595013127478	45.692	-0.941940412528648	21.734	-1	18.181	1	13.002	-0.995777146526485	11.416	0	0.1985	0	90.687	1	0.1454	-1	0.1888	-1	0.4502	-1	0.9246	1	0.819	1	0.3468	-0.484644095187173	14.245	-1	188.552
Bombus_magnus	4	LQ	0.240789473684211	0.139473684210526	0.98235	0.971034456155309	17	0.7305	0.7056	1	10.635	-1	0	0	0	0	0.0304	-1	0	0	0.1353	1	300.376	-1	0.0545	-1	0	0	0	0	0	0	44.045	1	0	0	0	0	0	0	0	0	0	0	0	0	38.284	-1	403.525
Bombus_muscorum	2	LQH	0.382075471698113	0.14622641509434	0.955154952830189	0.801681221796275	64	0.624	0	0	208.839	-0.845154254728517	0.3316	0	257.436	-1	109.363	1	0.2384	-0.770553656869446	46.207	-0.982887700534759	4.916	-1	0	1	81.352	-0.997387925686486	0.025	-1	0.0082	-1	0.0235	1	0.0168	-1	0	1	0	0	0.1281	1	0	0	0	0	19.047	-1	104.777
Bombus_norvegicus	8	LQH	0.375	0.25	0.77990625	0.628376138410729	6	0.239	0	0	0	0	0	0	0	0	0	0	0	0	0	0	139.364	-1	0	0	0	-1	0	0	0	0	0	0	0	0	0	0	0	0	26.304	-1	0	0	0	0	0	0	489.278
Bombus_pascuorum	1	LQHPT	0.165793100960346	0.0026002170511408	0.826770574214518	0.771159095259879	153	0.7185	13.513	1	27.595	0	0.8849	0.98590904816258	12.234	0.64364672406287	19.371	0	0.4379	-0.379009275981076	10.645	-0.666310160427807	255.723	-1	0.3406	1	139.291	-0.945102904844309	0.0744	-0.788131506636856	0.5279	-0.837169152110124	25.092	1	0	-0.484644095187173	0.0549	-1	0	-1	0.2891	1	0.1249	0.907480980072418	0.0859	-0.65177477131383	0.7654	-0.993776960394438	277.274
Bombus_pratorum	1	LQHPT	0.334456075212984	0.00428954793173484	0.844886609534012	0.725283084401396	177	0.4975	26.969	1	31.042	0	45.562	0.980663065858972	30.819	0.505557664047185	23.001	0	0.541	0	26.469	-0.678838808250573	185.525	-1	0.0926	0.373272551013382	103.666	-0.991206016477835	0.4388	-0.867754818292902	0.6671	-0.92014148594319	22.804	1	0.2544	-0.325268955389688	0.3105	1	0.5402	-1	0.4671	1	0.3718	0.779934413526289	0.148	-0.907480980072418	0.6889	-1	238.176
Bombus_ruderarius	13	L	0.254605263157895	0.025	0.896894303797468	0.825545786414079	13	0.70575	0.3143	1	66.349	1	5.414	-0.999966087325128	1.787	-1	215.577	1	425.183	-1	0.441	-1	0	0	0	0	0	0	0	0	0	0	0	0	22.196	-1	0.0986	1	0	0	11.079	1	0	0	0	0	0	0	0
Bombus_rupestris	8	L	0.181372549019608	0.0694444444444444	0.849792857142857	0.809212157013943	17	0.8275	80.208	1	154.784	1	0	0	0	1	32.727	-1	118.647	1	0	0	379.572	-1	0	0	0.9267	-1	0	0	0	0	36.268	1	0	0	0	0	0.7976	-1	0	0	0	1	0	-1	0	0	47.712
Bombus_sylvestris	4	LQ	0.156468531468531	0.0152097902097902	0.825078244274809	0.774112662907139	27	0.82225	82.498	1	0.0015	1	16.784	1	0	0	16.609	-1	69.158	-1	0.0744	-1	163.758	-1	0.8248	1	0.1929	-1	0	0	0.0156	-1	54.147	1	0	0	0	-1	0	0	13.269	1	34.215	1	0	0	10.378	-1	262.795
Bombus_terrestris	1	LQHPT	0.257278747824195	0.0240885416666667	0.855875276872964	0.763352264060097	184	0.93325	0.2991	1	9.174	0	21.334	0.411518148104391	46.941	0.382974454083924	4.253	0.681549307187424	35.684	-0.798058783321941	59.027	-0.416348357524828	129.904	-1	13.061	1	98.129	-1	0	0	0.1707	-0.828163346947946	49.793	1	0.4922	-1	10.151	-1	0.9675	-1	0.7834	-1	0.2973	0	0.4377	-1	0.6338	-1	141.023
Bombus_vestalis	4	LQH	0.239689265536723	0.029590395480226	0.868454201680672	0.777721953553621	42	0.4395	2.925	0.996233508273798	29.244	0	0.387	-1	0.2183	0.732919793677232	13.139	-0.685313066317555	0.1557	0.386971697944763	0.8331	-1	259.798	-1	15.503	1	66.475	-0.978537456057292	0	0	0	0	0.7659	1	0	-1	0.1069	-1	0.1589	1	0.0574	1	16.417	1	0.0103	-1	53.877	-1	28.146
Bombus_veteranus	7	LQH	0.162878787878788	0.0238095238095238	0.991331976744186	0.959504695411694	33	0.8645	0	1	186.443	0	19.472	-0.314493748321447	20.064	-1	61.278	-1	62.187	-0.920710868079289	0	0	248.826	-1	0	0	35.809	-1	0.1013	-1	0.1235	-1	0	0	14.692	-1	0	1	12.555	1	0.119	-1	0	0	0	0	0	0	125.528
Ceratina_cyanea	9	LQ	0.270833333333333	0.270833333333333	0.93716875	0.838988035642771	15	0.50525	0	0	191.057	1	0	0	0	0	0	0	288.016	1	0	0	84.336	-1	0	0	142.224	-1	0	0	0	0	0	0	0	0	0	0	12.002	-1	10.511	-1	11.188	1	0.3545	-1	15.313	-1	19.407
Chelostoma_campanularum	7	L	0.17156862745098	0.0718954248366013	0.88110985915493	0.836273781734213	17	0.86475	76.772	1	181.911	1	0	0	0	1	0.4214	-1	351.191	1	0	0	0	-1	0	0	35.087	-1	0	0	0	0	0	0	0	0	0	0	26.311	-1	0	0	0.4953	1	10.279	-1	0	0	0
Chelostoma_florisomne	3	LQ	0.190217391304348	0.0217391304347826	0.866771739130435	0.82671347983332	32	0.82925	13.926	1	77.073	1	41.576	-1	77.278	1	12.988	-1	21.329	1	30.048	1	248.654	-1	0	0	164.219	-1	0.9261	-1	0.0411	-1	0.5542	1	14.098	1	0.6558	1	14.838	-1	0.3541	1	0.2626	1	0.138	-1	0	0	123.509
Chelostoma_rapunculi	2	L	0.153921568627451	0.00990196078431373	0.87545198019802	0.848497769011653	24	0.8475	11.667	1	13.185	1	32.096	1	0.3284	-0.999923763055466	0.261	-1	164.507	1	0.2664	1	0	-1	0	0	0	0	0	0	0	0	0	0	0.2834	-1	0.6631	-1	0.1333	-1	0.1396	1	0.352	1	18.777	-1	86.422	1	18.252
Coelioxys_elongata	5	H	0.175	0.1125	0.716908823529412	0.627611762876736	2	NA	0	0	0	0	0	0	0	0	0	0	0	0	0	0	439.009	0	0	0	0	0	0	0	0	0	0	0	0	0	0	0	0	0	0	0	0	0	0	0	0	0	560.991
Coelioxys_inermis	8	L	0.235380116959064	0.0555555555555556	0.829806164383562	0.764433944222957	14	0.7245	44.188	1	102.016	1	0.6055	-0.999996500553787	0	0	0	0	0	0	83.555	-1	81.081	-1	43.122	1	43.839	-1	0	0	0	0	0.4883	1	0	0	0	1	138.696	-1	0	0	0	0	0	0	0	0	71.915
Coelioxys_mandibularis	13	LQ	0.219367588932806	0.108695652173913	0.957046153846154	0.934560358880852	19	0.78975	102.756	1	26.251	1	0	0	0	-1	0	1	0	0	176.979	-1	182.683	-1	55.562	1	87.195	-1	0	0	0	0	0.7395	1	0.9522	-1	0	0	0	0	0	0	0	0	0	0	14.273	-1	176.523
Colletes_cunicularius	3	LQHPT	0.288079470198676	0.0662251655629139	0.910682781456954	0.805831045475421	81	0.8435	14.565	1	27.169	0.828078671210825	0.4564	-0.634331861108188	0	-0.583413718366628	24.209	-0.776480836236934	0.2763	-0.611911832068611	38.998	-0.980443086325439	152.979	-1	100.948	1	44.434	0	0.0159	-0.80385549111238	0.2255	0	107.295	1	0.2404	-1	15.025	-1	1.244	-1	0.196	0.49047137057716	0.2586	1	0.0883	0	19.728	-1	133.421
Colletes_daviesanus	2	L	0.1841046277666	0.0212273641851107	0.794752120141343	0.732230044912458	26	0.88475	54.153	0.996233508273798	0	0	24.406	0.999986002141672	0.2067	1	97.761	-1	58.988	1	39.685	-1	131.398	-1	0	0	73.259	-1	0.3364	1	0	0	22.186	1	35.438	-1	0.2996	-1	8.363	-1	0.6659	-1	0.7545	-1	20.676	-1	0.1182	-1	72.802
Colletes_fodiens	4	LQ	0.193965517241379	0.021551724137931	0.848765086206897	0.797158649477313	26	0.812	0	1	79.781	1	0	0	35.339	0.999979841757797	24.043	-1	0.8128	-1	93.052	-1	178.124	-1	75.933	1	75.882	-1	0	0	0	0	25.578	1	42.479	-1	34.225	-1	95.008	-1	13.497	1	0.0862	-1	0	0	0.4298	-1	59.545
Colletes_halophilus	5	LQH	0.321428571428571	0.0773809523809524	0.947496428571429	0.887791820885816	37	0.5515	0	1	120.461	1	78.213	-0.517988825070844	152.418	-0.999979841757797	54.712	1	61.449	-0.978755980861244	0	0	120.765	-1	0.3735	1	111.988	-1	0.0452	1	0	0	0	0	3.873	-1	10.633	1	0.1922	-1	0.0172	-1	0	0	0	0	30.434	-1	77.267
Colletes_hederae	5	L	0.222530241935484	0.0241935483870968	0.942640551181102	0.916928874408056	23	0.63075	36.894	1	270.812	1	49.592	-1	49.661	0.99996188225427	0	1	12.022	1	0	1	21.597	-1	0	0	2.535	-1	0	0	0	0	0.3087	1	0	-1	0.9314	-1	19.315	-1	0	0	0	0	0	0	0.238	1	16.219
Colletes_marginatus	7	LQH	0.270416666666667	0.15625	0.932525773195876	0.820057571398173	25	0.381	0.714	1	188.817	0	0.398	-1	0	0	0.0873	1	0	0	301.155	-1	21.574	-1	24.348	1	38.105	-1	0	0	0	0	0	1	34.764	-1	0	-1	71.404	-1	0.0056	-1	0.0156	-1	0	0	0	0	15.372
Colletes_similis	8	L	0.209868421052632	0.0914473684210526	0.875194805194805	0.780538881260219	19	0.6935	0.0696	1	181.155	1	24.914	1	0	0	89.754	-1	77.055	1	12.331	1	235.337	-1	0	0	0.5671	-1	0	0	0	0	0	0	0	0	27.183	1	0.8843	-1	19.059	1	0	0	0.6339	-1	18.011	-1	175.933
Colletes_succinctus	3	L	0.207291666666667	0.00925925925925926	0.9602	0.930429154577161	20	0.817	1.042	1	0	0	22.701	-0.999996500553787	0.6528	1	0	0	10.571	-1	33.078	-1	88.245	-1	14.845	1	0	-1	0	0	0	0	359.221	1	0	0	0.1927	-1	0	0	0	0	0	0	14.552	1	0.6258	-1	77.585
Dasypoda_hirtipes	1	LQHPT	0.237155652566611	0.00616438356164384	0.898251987662783	0.817507138208173	161	0.983	0.5244	1	20.725	0	10.565	-0.631330543331543	0.9036	0.316279149291638	0.2963	0.542682926829268	1.515	0.288728770067977	69.765	-0.72498090145149	172.473	-1	0.7615	0.999994558163707	87.876	-0.844965667365971	0.0536	-0.414485590013	0.3534	0	89.492	1	60.113	-1	15.222	-1	13.945	-0.814968902735469	0.3406	-1	0.8652	-0.969855063367431	0.0722	-1	0.6865	-0.774852734541518	138.727
Epeoloides_coecutiens	3	LQH	0.123018648018648	0.00769230769230769	0.910574329501916	0.892929435953338	51	0.9045	22.217	1	14.242	1	4.219	-0.999996500553787	23.647	-0.518227610347477	0.7792	-0.92495119287087	41.337	1	0.685	1	111.071	-1	0	0	6.761	0	0	0	0	0	56.242	1	0	-1	27.231	-1	80.308	-1	0.6641	-1	0.0181	1	14.005	1	11.178	-1	269.383
Epeolus_cruciger	1	L	0.152428180574555	0.00584815321477428	0.950753372434018	0.935693794498375	27	0.85375	0.7499	1	0	-1	27.766	-1	12.399	0.999919364592862	0.0674	1	0	0	84.262	-1	27.078	-1	17.906	1	110.525	-1	0	0	0.0119	-1	373.784	1	24.691	-1	13.698	-1	6.482	-1	0.0833	1	0.3077	-1	0.3592	1	0	-1	2.619
Epeolus_tarsalis	8	L	0.125	0.0625	0.972096774193548	0.943330737685064	11	0.3245	0	0	72.484	1	0.7617	-1	0	0	0	0	130.633	-1	0	0	56.391	-1	0	0	22.229	-1	0.0569	-1	0	0	0	0	0	-1	0	0	0	0	0	0	0	0	0	0	0	0	0
Epeolus_variegatus	6	L	0.171683226183518	0.00862068965517241	0.879730901287554	0.829882916216581	21	0.797	32.525	1	138.209	1	0.4006	-1	0	0	42.478	-0.99983792544464	4.025	1	51.572	-1	93.485	-1	63.821	1	0	0	0	0	0	0	120.799	1	35.666	-1	0	0	0.5036	-1	13.974	1	0.0522	-1	0	0	0	-1	78.216
Eucera_longicornis	6	H	0.425	0.15	0.896878571428571	0.57380508345027	5	NA	0	0	745.544	0.845154254728517	18.24	-0.97325884154899	0	0	0	0	13.834	-0.65607211647011	0	-0.492107300403857	0	0	0	0	0	0	0	0	0	0	0	0	0	0	0	0	0	0	0	0	0	0	0	0	58.223	0	0
Eucera_nigrescens	6	H	0.0625	0	0.982938888888889	0.934260577418861	6	NA	0	0	0	0	0	0	0	0	0	0	516.047	0.954215025971334	0.3812	0.559657212558845	59.213	0	0	0	0	0	0	0	0	0	0	0	0	0	0	0	0	0	0	0	0	0	0	0	0	0	0.2726
Halictus_confusus	6	LQ	0.139830508474576	0.0169491525423729	0.916679872881356	0.902348645141931	20	0.87875	25.557	1	65.107	1	0.4859	1	0	0	14.354	-0.9999594838239	78.919	-1	26.131	-1	154.814	-1	2.34	1	32.782	-1	0	0	0	0	22.87	1	0.2215	-1	0	-1	0.5421	-1	0	0	0	0	0	0	14.507	-1	28.975
Halictus_rubicundus	3	LQH	0.249209860935525	0.0245535714285714	0.871775888888889	0.773783212072758	52	0.908	0.2588	1	71.828	0	26.808	0.701503435002653	0.1618	-0.894445220716418	0	0	0.2722	0	119.832	-0.975248281130634	13.497	-1	0.1328	1	137.688	-1	0.2418	-0.753524819697502	0	0	123.573	1	0	0	0.3483	-1	0	0	0	0	13.781	1	0.1415	-0.325268955389688	0.2984	-1	192.811
Halictus_scabiosae	15	L	0.160030241935484	0	0.977071031746032	0.961962916345413	11	0.6515	0	0	42.108	1	32.422	-1	0	0	0	1	834.065	1	0	0	1.278	-1	0	0	0	0	0	0	0	0	0	0	0	0	0	0	0	0	0	0	0	0	0	0	0	0	0.4128
Halictus_tumulorum	4	LQHP	0.225063131313131	0.0453331390831391	0.813890243902439	0.70555902231731	66	0.77125	24.043	1	15.216	1	42.082	0.999800512017166	0.0552	0	12.316	-0.801045296167248	0.1731	-0.708903212875895	179.053	-0.977998472116119	161.461	-1	0.0538	0	76.124	0	0	0	0.6019	-0.568402095046095	44.664	1	0.0377	0	1.582	1	0	0	21.321	1	50.393	1	0	0	0.2538	0	108.748
Heriades_truncorum	3	LQH	0.271387096774194	0.0260967741935484	0.854523895582329	0.759947881038557	38	0.7045	18.019	1	87.472	1	0.0836	0.654738010592711	33.623	1	63.781	-1	0.821	0.979986329460014	0.4535	0.828571428571429	204.728	-1	15.358	0	79.127	-1	0.1994	-0.983953934035555	0.0957	0	0.7469	1	0	0	0	-1	37.994	-1	0.0602	-1	0.0667	1	0	0	0	0	200.747
Hoplitis_adunca	9	H	0.1875	0	0.933117647058823	0.911605615607924	6	0.57975	0	0	0	0	0	0	0	0	0	0	0	0.98606836835367	931.343	0.559657212558845	0	0	0	0	0	0	0	0	0	0	0	0	0	0	0	0	0	0	0	0	0	0	0	0	0	0	1.173
Hoplitis_claviventris	5	L	0.288461538461538	0.134615384615385	0.923767307692308	0.87766018901495	22	0.71975	0.8529	1	26.952	1	0	0	33.866	-1	85.614	1	0	0	0	0	334.469	-1	0.5395	1	0	-1	0	0	0.0335	-1	42.165	1	27.529	-1	0.4033	-1	138.016	-1	0	0	0	0	0.6072	1	0.3239	-1	17.789
Hoplitis_leucomelana	11	L	0.369565217391304	0.0108695652173913	0.899996739130435	0.782142950525339	17	0.6855	3.849	1	323.508	1	0	0	15.403	0.999919364592862	0.6963	-1	66.937	1	0	0	41.668	-1	134.917	1	0	0	0	0	0	0	44.655	1	0	0	0	0	0	0	0.2485	1	0.0141	1	0	0	0	0	45.629
Hylaeus_brevicornis	7	L	0.271390374331551	0.0454545454545455	0.891513432835821	0.815006847605065	21	0.6995	0	1	110.547	1	54.001	-0.999996500553787	147.476	0.999979841757797	0	0	0	0	77.225	-1	92.806	-1	99.502	1	39.652	-1	0	0	0	0	29.569	1	0	0	0	0	28.388	-1	0.9406	1	39.587	1	0	0	0	0	31.547
Hylaeus_communis	3	LQH	0.180234593837535	0.00420168067226891	0.864076150627615	0.820620862789993	52	0.891	34.876	1	118.909	1	58.532	1	0.1538	0	106.703	-1	0.2322	-0.676113294206578	0	0	138.661	-1	14.508	1	56.129	-0.987374974151348	0	0	0.7628	0	78.169	1	0.8157	-1	0.0685	-1	31.262	-1	0.021	1	11.079	1	0.0028	0	0.2925	-1	13.752
Hylaeus_confusus	4	H	0.136177884615385	0.0078125	0.867336821705426	0.821646100371463	35	0.88825	0.8973	0.935916582620513	125.876	0.845154254728517	0	0.955834620019942	0.0152	0.972799722508639	0	0	0.1568	0.386971697944763	0.2949	-0.831117502234797	176.866	-1	3.263	0.325268955389688	126.786	-0.985749729023682	0	0	0	0	85.114	0	0	0	0	0	46.034	-0.879402146397072	0	0	0	0	0	0	56.545	-0.568402095046095	175.249
Hylaeus_cornutus	9	LQH	0.193181818181818	0.0954545454545455	0.9637	0.925700019725948	12	0.847	0	0	0	0	0	0	142.978	1	0	0	86.005	1	328.513	1	31.115	-1	0	0	0	0	0	0	0	0	0	0	7.346	-1	0	0	0	0	0	0	23.028	-1	20.753	-1	0	0	0
Hylaeus_dilatatus	4	L	0.150401069518717	0.00757575757575758	0.894466541353383	0.875899319763815	20	0.8565	0.2547	1	70.478	1	53.729	-1	31.512	1	0	0	156.572	1	36.079	-1	21.785	-1	0	0	0	0	0	0	0	0	143.696	1	0	0	0.2805	-1	3.348	-1	13.058	1	0.0684	1	0.004	1	0	0	1.455
Hylaeus_gredleri	5	H	0.148809523809524	0.107142857142857	0.940771153846154	0.909740368334308	10	0.6515	0	0	13.054	0.845154254728517	0	0	0	0	75.685	-0.992787579344317	15.444	0.98606836835367	526.861	0.559657212558845	0.8443	-0.988924419064823	0	0	0	0	0	0	0	0	0	0	0	0	0	0	0	0	0	0	0	0	0	0	0	0	21.366
Hylaeus_hyalinatus	7	L	0.128809869375907	0.0192307692307692	0.822927272727273	0.787756252291024	21	0.824	2.043	1	132.851	1	36.531	1	0	0	15.965	-1	89.816	1	25.915	-1	80.908	-1	0.9766	1	0.1851	-1	0	0	0	0	0	0	0.1353	-1	0	0	17.316	-1	0.3191	1	0	0	0	0	0.4695	1	15.451
Hylaeus_incongruus	10	L	0.141304347826087	0.0434782608695652	0.829079891304348	0.773293248384327	18	0.791	31.209	0.996233508273798	45.807	-1	0	0	11.088	1	0	0	0	0	221.339	-1	165.051	-1	0.6004	1	62.731	-1	0	0	0	0	41.498	1	2.19	-1	0	0	0	-1	36.057	1	0	0	0.1238	1	0	0	12.629
Hylaeus_pectoralis	14	L	0.201388888888889	0.145833333333333	0.789265714285714	0.656544263925693	4	-0.11675	0	0	271.233	1	0	0	0	0	0	0	0	0	0	0	144.566	-1	0	0	0	0	0	0	0	0	0	0	55.272	-1	0	0	0	0	0	0	0	0	0	0	0	0	528.929
Hylaeus_pictipes	10	L	0.223484848484848	0.109848484848485	0.866083333333333	0.797678963889046	11	0.79575	0	0	67.829	1	0	0	116.201	1	83.936	-1	0.0512	1	0	0	270.813	-1	0	0	0	0	0	0	0	0	11.123	-1	0	0	0	0	0	0	0	0	0	0	0	0	0	0	425.685
Hylaeus_punctulatissimus	12	H	0	0	0.5	0.5	0	NA	0	0	0	0	0	0	0	0	0	0	0	0	0	0	0	0	0	0	0	0	0	0	0	0	0	0	0	0	0	0	0	0	0	0	0	0	0	0	0	0	0
Hylaeus_rinki	7	L	0.333333333333333	0.25	0.744366666666667	0.630607531185378	6	-0.21225	0	0	0	0	0	0	0	0	0	0	0	0	0	0	185.325	-1	0	0	0	0	0	0	0	0	0	0	80.888	-1	0	0	116.437	-1	66.123	-1	0	0	0	0	0	0	0
Hylaeus_signatus	5	LQH	0.291666666666667	0.0555555555555556	0.888038888888889	0.760655290634253	25	0.64375	0	0	93.557	0.845154254728517	0	0	115.613	1	0	0	31.132	1	15.171	-1	39.504	-1	16.572	1	43.726	-1	0.1187	-1	0	0	0	0	175.146	-1	0.9786	-1	36.504	-1	13.247	-1	0	0	0.1113	-1	0	0	22.842
Lasioglossum_albipes	10	LQHP	0.169967532467532	0	0.875669730941704	0.826588306812555	27	0.696	20.519	1	51.529	-0.845154254728517	0	0	44.121	0.995960232333407	13.942	0.973867595818816	0.0134	0	406.258	-1	79.427	-1	0	-1	0.9923	0	0	0	0	0	37.415	1	0	-1	0	0	18.279	-1	10.045	1	0.6918	1	0	0	0.1353	-1	71.804
Lasioglossum_brevicorne	12	L	0.155555555555556	0.0805555555555555	0.948982894736842	0.931763241446832	10	0.48175	0	0	0.4618	1	143.907	0.999967125485301	0	0	0	0	0	0	0	0	24.348	-1	0	0	11.608	-1	0	0	0	0	16.438	1	0	0	0	0	0	0	0	0	0	0	0	0	0.8722	-1	45.675
Lasioglossum_calceatum	2	LQHP	0.2630065331869	0.0037593984962406	0.847072842401501	0.75029998583335	119	0.67575	0.7598	1	1.881	0	61.795	0.986452209722181	0.1465	-0.995960232333407	15.942	-0.812020905923345	24.516	-0.724057585135216	49.698	-0.700534759358289	208.138	-1	0.2838	1	119.633	-0.998889868416757	0.0455	0	0.3126	0	28.474	1	0.6225	-1	0.164	1	0.0418	0	0.6052	1	16.287	1	0.2201	-1	0.6999	-1	174.814
Lasioglossum_fratellum	5	H	0.25	0.0555555555555556	0.911776388888889	0.833190148911798	12	0.859	34.116	0.935916582620513	0	0	0.2951	0.972429278152318	456.112	0.927750188177727	0	0	0	0	0	0	167.158	0	0	0	20.136	-0.514861154341441	0	0	0	0	41.844	0	0	0	0	0	0	0	0	0	0	0	0	0	0.6664	0	66.056
Lasioglossum_fulvicorne	8	L	0.157762096774194	0.0234375	0.911329133858268	0.888347651480098	20	0.83975	0.5102	1	284.535	1	0	0	65.111	1	44.523	-1	0.186	1	67.298	1	0	0	0	0	0	-1	0	0	0	0	267.753	1	0	0	40.786	-1	12.829	-1	0	0	5.982	1	0	0	0.3084	-1	11.361
Lasioglossum_laticeps	9	L	0.125	0.0681818181818182	0.939631818181818	0.906369581260592	18	0.868	15.545	1	398.594	1	0.7697	-1	109.806	1	39.496	-1	64.892	1	9.779	1	32.522	-1	0	0	0	0	0	0	0	0	0	0	0	0	0	0	0	-1	0	0	0.0195	1	0	0	0	-1	95.159
Lasioglossum_lativentre	11	L	0.1625	0.1625	0.978855263157895	0.918233104647562	7	0.6695	0	0	41.198	1	0	0	0	0	0	0	0	0	944.339	1	0	0	0	0	0	0	0	0	0	0	0.1897	-1	0	0	0	0	0	-1	0	0	0	0	0	0	0	0	0
Lasioglossum_leucopus	1	LQ	0.198226686507937	0.0119047619047619	0.843968774703557	0.784341391535405	38	0.731	14.554	1	0	-1	80.039	1	0.3515	0.99996188225427	0.4676	-1	47.646	-1	46.805	-1	70.509	-1	18.914	0.998911635702703	8.631	-0.673011830519912	0	0	0.0319	-1	47.868	1	28.504	-1	0	0	0.311	-1	1.309	1	50.647	1	0.5496	1	11.738	0.279981715479805	89.807
Lasioglossum_leucozonium	2	LQHPT	0.167453133025167	0.00710227272727273	0.865255099150142	0.813954696665165	114	0.92725	0.7653	1	42.103	0	14.419	0.54424014738287	0.9972	0.999923763055466	10.861	0	16.413	0	178.751	-0.999083269671505	157.482	-1	0.5606	1	103.374	-1	0.7744	-0.568402095046095	0.4389	0	52.071	1	23.861	-1	1.421	-1	16.878	-1	0.0013	0	10.458	1	0.015	0	10.088	0.44234390135066	12.825
Lasioglossum_lucidulum	7	L	0.204545454545455	0.0454545454545455	0.873875568181818	0.819828622970535	20	0.75975	21.479	1	0.7543	1	0	0	0	0	61.528	-1	0	0	0	0	171.296	-1	10.339	1	88.793	-1	0	0	0	0	115.271	1	67.314	-1	47.138	-1	0.2285	-1	0.7758	-1	0	0	0.1931	-1	10.971	-1	136.119
Lasioglossum_malachurum	6	LQH	0.10952380952381	0.0482142857142857	0.929051851851852	0.901792360758337	24	0.71225	0.1382	1	171.496	1	0	0	14.238	1	12.487	-1	323.714	1	0	0	64.677	-1	0	0	0.1121	1	0	0	0	0	0	0	0	0	0.2531	1	0.0324	-1	0	1	0	0	0.2181	-1	0	0	0.8264
Lasioglossum_minutissimum	5	L	0.171875	0.0078125	0.86867265625	0.813433063929575	25	0.77325	0.0531	1	266.319	1	73.894	0.999996387668222	13.419	1	35.185	-1	0	0	0.2626	1	249.048	-1	0.742	1	16.698	-1	13.126	-1	0.2135	-1	22.372	1	0	0	45.334	1	0.2623	1	2.913	1	40.543	1	0.1311	-1	0	0	93.915
Lasioglossum_morio	2	LQ	0.119988107373428	0.00229357798165138	0.837591820276498	0.809534637430121	34	0.90825	1.761	1	164.583	1	18.227	1	0.0489	0.999979841757797	39.559	-1	0.0019	1	0.0575	-1	144.191	-1	0.1617	1	87.185	-0.953526844505393	0	0	11.557	-1	0.0055	-1	20.796	-1	0.0842	1	15.968	-1	0.2431	1	0.2185	1	0	-1	15.164	-1	160.255
Lasioglossum_nitidiusculum	5	H	0.15	0.1	0.87357	0.69208104052026	7	0.46475	0	0	394.548	0.845154254728517	0	0	0	0	0	0	95.281	-0.694967753005145	0	-0.492107300403857	0	0	0	0	0	0	0	0	0	0	0	0	0	0	0	0	0	0	0	0	0	0	0	0	0	0	0
Lasioglossum_nitidulum	3	L	0.375	0.375	0.898920833333333	0.724461760389567	11	0.45725	0	0	138.062	1	0	0	0	0	0	0	236.815	1	0	0	0	0	0	0	0	0	0	0	0	-1	0	-1	0	0	0	0	0	0	0	0	0	0	56.731	-1	0	0	0.5953
Lasioglossum_pallens	10	L	0.225	0.175	0.974356818181818	0.848970105883774	10	0.41275	0	0	524.158	1	0	0	0	0	0	0	231.644	1	0	0	0	0	0	0	0	0	0	0	0	0	0	-1	0	0	0	0	43.475	-1	0	0	12.025	1	0	0	0	0	0
Lasioglossum_parvulum	5	H	0.308035714285714	0.241071428571429	0.934224137931035	0.857861297347266	10	0.55975	0	0	65.618	0.845154254728517	0	0	70.188	0.971197959206502	0	0	580.918	0.997508858830324	0	0	0.5996	-0.990315640740294	0	0	0	0	0	0	0	0	0	0	0	0	0	0	0	0	0	0	0	0	0	0	0	0	166.091
Lasioglossum_pauxillum	13	LQHP	0.15562343358396	0.00446428571428571	0.880468222222222	0.848324357037463	25	0.85025	32.529	0.996233508273798	266.072	1	0	0	0	0.999717747620434	24.691	-0.999825768793869	59.882	1	29.766	-1	4.443	-1	0	0	0.5196	0	0	0	0	0	57.676	0	0	0	0.3752	1	0.3445	-1	17.901	1	18.078	1	0	0	0	0	32.037
Lasioglossum_prasinum	5	H	0.136111111111111	0.0527777777777778	0.966664864864865	0.951376031972319	7	0.597	0	0	0	0	0	0	0	0	0	0	1.655	-0.924268382963373	0	0	39.024	0	0	0	0	0	0	0	0	0	420.325	0.992735994535275	0	0	0	0	0	0	0	0	0	0	0	0	0	0	0
Lasioglossum_punctatissimum	8	L	0.213719512195122	0.0121951219512195	0.892214417177914	0.838752813191938	21	0.8575	45.007	1	23.587	1	0	0	0	0	0	0	0	-1	115.219	-1	180.389	-1	0.6688	1	27.392	-1	0	0	0	0	119.015	1	20.449	-1	0	-1	49.592	-1	0	0	78.288	1	0	1	0	0	46.025
Lasioglossum_quadrinotatulum	2	L	0.179166666666667	0	0.931084337349398	0.868752773287402	27	0.763	0	1	72.542	1	0	0	2.473	-1	75.329	-1	10.207	-1	16.072	1	414.633	-1	23.501	1	0	0	0.2523	-1	0.1922	-1	29.389	1	52.783	-1	11.997	1	33.649	-1	66.332	1	0.1347	-1	0.0984	-1	28.379	-1	49.939
Lasioglossum_quadrinotatum	6	H	0.446428571428571	0.363095238095238	0.935111111111111	0.844624634514665	6	0.548	0	0	30.858	0.845154254728517	0	0	0	0	158.243	-0.969931209170345	281.608	0.992177194061416	0	0	0	0	0	0	0	0	0	0	0	0	0	0	0	0	0	0	0	0	0	0	0	0	0	0	0	0	3.192
Lasioglossum_sabulosum	7	LQH	0.261458333333333	0.0833333333333333	0.908354918032787	0.850367912536498	17	0.75125	0.2495	1	22.703	1	54.098	1	0	0	160.143	-1	0	0	0.9144	1	32.642	-1	0	0	0.7847	-1	0	0	0	0	40.155	1	0	0	0	0	88.739	-1	42.113	-1	27.164	-1	0	0	19.438	-1	147.789
Lasioglossum_semilucens	13	L	0.212662337662338	0.0357142857142857	0.850169411764706	0.786763448223738	18	0.821	14.348	1	193.607	1	0	0	1.751	0.999979841757797	9.971	-1	0	0	0	0	206.492	-1	16.867	1	10.318	-1	0	0	0	0	59.608	1	0.4218	-1	0	0	0.9466	-1	0	0	0.5781	1	0.6058	-1	18.023	-1	190.403
Lasioglossum_sexnotatum	7	LQHP	0.335304774083546	0.0147058823529412	0.899805656934307	0.765513799847675	48	0.41825	28.353	1	244.463	1	9.29	-1	27.958	1	29.179	-1	0.1789	1	145.611	-1	48.227	-1	23.074	1	2.829	0	0	0	0	0	0.1924	1	0.6309	-1	16.897	-1	36.664	-1	0	0	0.1042	1	0	0	0.4036	-1	49.932
Lasioglossum_sexstrigatum	1	LQ	0.205284552845528	0.016260162601626	0.846058739837398	0.793061773636872	41	0.5585	24.053	1	0.256	1	65.405	1	20.861	-0.999980941308758	38.898	-1	0	-1	0.2565	-1	218.681	-1	0.2624	1	161.364	-0.850828789412392	0.3318	-1	11.343	-1	3.545	0.850828789412392	0	0	0.4883	-1	31.267	-1	0.4088	0.840293423014551	0	1	0.2954	-1	12.994	-0.513457624536085	223.251
Lasioglossum_villosulum	4	LQH	0.167046517064049	0.00537634408602151	0.82669204851752	0.763129572564456	45	0.8945	0.7164	1	8.74	0	35.038	0.671101697203202	35.081	1	0.036	0.438080117057939	0.4518	-0.446785952393396	13.488	-0.99694423223835	115.959	-1	0.044	1	133.033	-1	0	0	12.354	0	38.372	0.998236849838378	28.004	-1	0	0	0.2945	-1	23.262	1	36.524	1	0	0	0.4344	-1	84.907
Lasioglossum_xanthopus	6	H	0.120238095238095	0	0.895445689655172	0.849186316084906	12	0.73275	0	0	566.138	0	0	0	0	0	0	0	0	0	0	0	22.813	-0.907480980072418	0	0	16.813	-0.614772629416406	0	0	0	0	0	0	19.751	-0.592367734681521	0	0	0	0	0	0	0	0	0	0	0	0	0
Lasioglossum_zonulum	6	LQHPT	0.226935874168179	0.0524047186932849	0.860718913043478	0.7795313878456	48	0.7065	0	1	101.233	1	76.619	-0.882883446213871	21.673	0.999717747620434	37.635	-0.999249530956848	0	-1	46.445	-1	72.233	-1	0	1	27.544	0	0	0	0	0	36.393	1	0.0486	-1	16.551	-1	0.6804	-1	23.871	1	37.552	1	27.725	1	0.2635	0	118.439
Macropis_europaea	3	LQH	0.147137745974955	0.0135509838998211	0.85079835589942	0.819576402566811	64	0.966	21.435	1	31.044	1	0.1335	-0.448118869399683	0	0	32.782	-1	34.777	0	14.591	1	125.677	-1	14.837	1	161.037	-0.583996064617945	0.1039	-0.373272551013382	0.1281	0	12.029	0.996669605250269	46.989	-1	11.028	-1	29.758	-1	0	0	0.4401	1	0	1	0.6524	-1	22.529
Macropis_fulvipes	7	L	0.4	0.1	0.9703475	0.941223111555778	11	0.5375	0	0	0	0	0	0	0	0	0	0	0	0	56.757	1	218.943	-1	0	0	109.895	-1	0	0	0	0	0.0216	-1	44.055	-1	0	0	41.266	-1	0.6974	-1	0	0	0	-1	0	0	0
Megachile_centuncularis	5	LQH	0.133561643835616	0.0342465753424658	0.826427397260274	0.748260762470142	32	0.56975	16.613	1	0.0422	1	0.9007	0.619348705252054	0	0	0.1851	1	0.3277	0.897783402382771	53.445	-1	248.236	-1	10.297	1	76.872	-1	0	0	0.4784	-1	0.0713	1	0.0895	-1	10.775	1	12.886	-1	0.2644	1	12.955	1	0	-1	0	0	288.127
Megachile_circumcincta	11	LQHP	0.2	0.2	0.93459012345679	0.855468706929513	15	0.72	0	0	0.1191	-0.845154254728517	0.7933	-0.999682064836285	0	0	112.988	1	0	-1	321.254	-1	239.684	-1	0	0	0.6337	-1	0	0	0	0	0	0	0	0	0	0	58.344	-1	0	0	0	0	0	0	0	0	116.199
Megachile_lapponica	13	L	0.330555555555556	0.2	0.885010256410256	0.771133022848692	10	0.08875	0	0	0	0	0	0	0	0	0	0	0	0	0	0	325.403	-1	0	0	103.522	-1	0	0	0	0	0	0	0.4169	-1	3.319	-1	0	-1	56.631	-1	0	0	0	0	0	0	120.962
Megachile_leachella	11	LQHPT	0.151711378353377	0.0271739130434783	0.96636945945946	0.950399645576008	23	0.7765	17.482	0.996233508273798	59.025	1	0	0	44.076	-1	0	1	0	-1	223.049	-1	67.533	-1	177.413	1	0	0	0	0	0	0	0.2671	0	0.1811	-1	0	0	0	0	13.502	-1	0	0	0	1	0	0	90.234
Megachile_ligniseca	8	L	0.291666666666667	0.0694444444444444	0.8691125	0.707252220663862	16	0.59575	0.7703	1	371.177	1	0	0	0	0	105.672	-1	71.142	1	0	0	56.463	-1	10.881	1	0	0	0.1958	-1	0	0	0.4833	1	0	0	0	0	0.4668	-1	0	0	0	0	0	0	45.195	-1	0.9779
Megachile_maritima	11	LQHPT	0.253461538461538	0.03	0.988250490196078	0.979249002445587	27	0.635	15.325	0	0.3813	1	0	0.999966087325128	0	-1	186.944	1	0	-1	111.185	-1	57.968	-1	93.297	1	0.0601	-1	0	0	0	0	0.5221	0	0	0	0	-1	0	0	12.342	0	0	0	0.5606	1	0	0	44.772
Megachile_versicolor	5	L	0.212765957446809	0.0265957446808511	0.862808776595745	0.807563366973713	22	0.8125	0.4653	1	82.601	1	0	0	42.312	1	13.193	-1	0	0	59.168	-1	113.722	-1	63.974	1	10.413	-1	0	0	0	0	7.62	1	0.0393	-1	0.9319	1	0	0	18.566	1	42.485	1	12.831	1	12.088	-1	5.872
Megachile_willughbiella	7	LQHP	0.159335396404362	0.00862068965517241	0.822552795698925	0.760458830753638	36	0.72425	39.597	1	0.4089	1	0	0	0.0913	0	0.5423	-0.998432055749129	0	0	158.189	-0.996027501909855	248.597	-1	0.1556	1	106.279	-1	0	0	0.0927	0	21.397	1	0	0	0.2828	-1	0.6425	-1	0	0	13.353	1	0	0	0.2079	0	180.478
Melecta_albifrons	13	LQ	0.291666666666667	0.111111111111111	0.893569444444444	0.7917438890002	15	0.7625	36.369	1	0	0	0	0	0	0	0	0	16.313	1	0	0	176.881	-1	0	0	47.686	-1	0	0	0	0	0	0	13.201	-1	0	0	1.015	-1	0	0	0.71	1	0.4164	-1	0.2988	-1	402.473
Melitta_haemorrhoidalis	5	LQH	0.275472334682861	0.0986842105263158	0.895331699346405	0.799223655817326	29	0.858	0.8667	1	96.417	-0.985610760609162	0.0019	0.999996387668222	0	0	0	1	8.105	1	132.838	-1	21.291	-1	0	0	0.0879	0	0	0	0	0	16.503	1	0.6062	-1	0.0521	-1	62.524	-1	0.049	-1	13.845	1	26.558	-1	0	0	0
Melitta_leporina	8	LQH	0.255952380952381	0.0579004329004329	0.888167816091954	0.725204732281193	20	0.6425	0.1904	1	41.252	1	53.535	-1	0	0	0	0	0	0	119.792	-1	62.501	-1	0.1848	1	0	0	0	0	0	0	0	0	0	0	0.9118	1	0	0	0.6701	1	27.458	1	0	-1	0	0	7.246
Melitta_nigricans	4	LQH	0.168269230769231	0.0336538461538462	0.904772596153846	0.850036536141783	41	0.86075	1.035	1	213.146	1	19.185	-1	0.1062	1	327.364	-1	30.188	0.901736158578264	0.1745	1	60.643	-1	0	0	21.949	0	0.7781	-1	0.0356	-1	0.708	-1	0.0498	1	0.0998	1	0.0824	-1	0.0022	1	0	1	0.144	-1	0	0	119.744
Melitta_tricincta	5	H	0.375	0.05	0.98397375	0.943863863863864	17	0.73525	0	0	0	0	0	0	0	0	29.704	-0.724388484142444	0	0	634.428	0.616181097068895	17.032	0	0	0	0	0	0	0	0	0	0	0	0	0	0	0	0	0	65.897	0.614772629416406	18.301	0	0	0	0	0	21.038
Nomada_alboguttata	5	LQH	0.129153481012658	0.00316455696202532	0.875502358490566	0.848632526538733	24	0.907	21.402	1	18.836	1	0	0	0	0	42.039	-0.9999594838239	0	0	0.0601	1	20.758	-1	0.4416	1	28.287	0	0.1339	0	0	0	113.531	1	11.211	-1	0	-1	0.236	-1	11.718	1	0	0	0	0	91.978	-1	228.555
Nomada_armata	6	LQH	0.3	0.3	0.993552777777778	0.979934886035455	10	0.73425	0	0	0	0	0	0	0	0	0	0	128.622	1	265.555	1	0	0	0	0	0	0	0	0	0	0	0	0	0	0	0	0	0	-1	0	0	0	0	0	-1	0	0	0
Nomada_bifasciata	5	L	0.157679738562091	0.0277777777777778	0.908325714285714	0.876366488782551	21	0.7875	21.229	1	4.871	1	0.568	-1	0	0	12.932	-1	21.539	1	0.031	1	1.438	-1	0	0	0.2426	-1	0.0593	-1	0	0	18.064	1	10.179	-1	20.791	1	0	0	0	0	0.0943	1	29.278	-1	0	0	0
Nomada_conjungens	6	LQH	0.3125	0.104166666666667	0.931451063829787	0.844391440716947	18	0.792	0.1378	1	96.117	1	0	0	0.1665	1	38.457	-1	11.761	1	0	0	13.033	-1	0	0	0.2326	1	0.0174	-1	0	0	0	0	0	0	0	0	0	0	0	0	0	0	0.1277	-1	0	0	0.1935
Nomada_fabriciana	2	L	0.18596356453029	0.00367647058823529	0.860132713754647	0.820262367798468	25	0.875	27.653	1	63.514	1	34.376	1	0	0	22.021	-1	0.995	1	0	0	70.957	-1	0	0	1.039	-1	0	0	0.8061	-1	0.5033	1	0.2128	-1	10.125	1	0.5667	-1	0.2005	1	0	1	0.4322	-1	0.0019	-1	63.643
Nomada_femoralis	6	H	0.291666666666667	0.166666666666667	0.887356818181818	0.692747579554903	5	0.26675	0	0	0.0111	0	0	0	0	0	10.055	-0.981392391787864	604.456	0.992177194061416	0	0	0	0	0	0	0	0	0	0	0	0	0	0	0	0	0	0	0	0	0	0	0	0	0	0	0	0	0
Nomada_ferruginata	3	LQH	0.304810360777058	0.0536540240518039	0.875508823529412	0.747915442430425	44	0.84725	20.794	1	18.326	1	0.4577	-1	0.3615	-0.999979841757797	104.012	-1	21.456	0	30.285	0.999083269671505	196.105	-1	0	0	20.936	-0.557340473003124	0.1895	-1	0.2407	-1	19.601	0.907663173017272	0.0583	-1	4.15	1	0.548	1	54.709	1	0.0272	1	0	-1	11.868	-1	26.702
Nomada_flava	3	LQH	0.208077017716535	0.001953125	0.819565294117647	0.746368548495321	59	0.90175	28.228	1	103.125	0.942857142857143	42.241	1	0	0	63.424	-1	0	0	0.6864	0.99816653934301	126.726	-1	0	0	7.07	-1	0	0	0.7654	0	69.706	1	0.0516	1	0.3754	1	0	0	12.188	1	24.369	1	0.8599	-1	0.6786	-1	150.034
Nomada_flavoguttata	2	L	0.215526315789474	0.0165789473684211	0.834625577557756	0.761034223513792	26	0.73	72.619	0.996233508273798	100.231	1	58.519	1	0	0	27.962	-1	0.1987	1	21.005	1	59.059	-1	0	0	0	0	0	0	0.3328	-1	31.095	1	10.758	1	42.941	1	0.0121	-1	36.123	1	39.061	1	0.1719	-1	0	1	123.819
Nomada_flavopicta	5	LQ	0.206552706552707	0.102564102564103	0.897487264150943	0.816877406243786	24	0.835	48.532	1	85.325	1	138.468	-1	93.026	1	0	0	0	1	211.863	-1	0	-1	0	0	0	1	0.3216	1	0	0	34.197	1	10.645	1	0.2361	-1	0	-1	0	0	16.977	1	0	0	0.0742	-1	37.946
Nomada_fucata	2	LQ	0.18639926975945	0.00257731958762887	0.850533678756477	0.809752068295024	31	0.91975	0.3178	1	279.924	1	0	0	3.176	0.999919364592862	36.099	-1	0.042	1	0	1	146.045	-1	0	0	4.243	-0.879626908718886	0	-1	0.407	-1	0.0091	1	0	-1	0.127	0.793210783513458	0	0	0.477	1	0	1	23.094	-1	0	-1	112.957
Nomada_fulvicornis	14	L	0.320833333333333	0.0104166666666667	0.846801546391753	0.749298933844736	18	0.443	43.124	1	0.2426	1	20.958	1	0.1472	0.99996188225427	99.702	-1	0	0	23.451	-1	196.812	-1	0	0	0.2681	-1	0	0	0	0	0	0	0	0	0	0	0	0	0	0	0	1	0	0	10.445	-1	38.984
Nomada_fuscicornis	9	L	0.166666666666667	0.0416666666666667	0.949833673469388	0.926753977018843	17	0.54625	0	0	0	0	40.555	0.999974497440176	0	0	0	0	0	0	0.3789	1	289.944	-1	0.555	-1	12.523	-1	0	0	0	0	32.231	1	0	-1	1.271	-1	14.768	-1	30.559	-1	0	0	0	0	0.5542	-1	102.071
Nomada_goodeniana	4	LQ	0.143995859213251	0.0107660455486542	0.821134892086331	0.750816824295624	30	0.817	39.523	1	29.206	-1	0.117	1	0.0469	-1	49.556	-1	0	-1	12.891	-1	125.822	-1	0	0	61.205	-0.943405056540525	0	0	0	0	5.259	1	0.0632	-1	0	0	12.148	-1	0.1692	1	0	1	54.574	-1	0.2314	-1	104.061
Nomada_lathburiana	1	LQ	0.139662540524609	0.00641025641025641	0.914732296137339	0.89432566076944	40	0.90725	15.419	0.857142857142857	1.77	1	22.965	-1	0.1357	1	23.705	-1	0	0	62.942	1	127.755	-1	0.3143	1	6.293	-0.780150411945887	0.1408	-1	0.2242	-1	151.274	1	0.8224	-1	0.0248	-1	18.195	-1	0.356	-1	0.8172	1	0	-1	2.122	-1	101.185
Nomada_leucophthalma	3	LQ	0.15063025210084	0.0428571428571429	0.900794244604317	0.859059474979269	27	0.84675	80.294	1	0.7406	1	0	0	38.346	-0.999979841757797	51.668	-1	0	0	11.764	1	147.292	-1	0	0	108.931	-1	0	0	0	0	109.823	1	97.662	-1	11.413	-1	26.353	-1	0	0	0	0	0	1	96.923	-1	38.163
Nomada_marshamella	4	LQH	0.181312656641604	0.0308583959899749	0.824901769911504	0.750630648624751	36	0.89025	34.926	1	0	0	0.0138	1	0.0948	-1	20.705	-1	0.0599	-0.694967753005145	38.979	-1	21.599	-1	0	0	179.574	1	0	0	0.4751	-1	13.707	1	0.7755	-1	0	1	0.236	-1	0.4007	0	0.4092	1	34.974	-1	0.076	-1	27.826
Nomada_obscura	11	L	0.291666666666667	0.291666666666667	0.981095238095238	0.884501840590764	13	0.446	0	0	0	0	0	0	0	0	0	0	0	0	157.369	1	451.855	-1	0	0	0.4772	-1	0	0	0	0	0	0	27.172	-1	103.938	-1	0.9917	-1	29.682	-1	0	0	0	0	68.249	-1	22.383
Nomada_panzeri	9	LQH	0.163896276595745	0.0105274822695035	0.848398684210526	0.807299855450015	18	0.81525	11.519	1	0	1	55.573	1	0	0	50.545	-1	0	0	0	0	159.906	-1	0	0	25.165	-1	0	0	0	0	57.316	1	0	0	0.7557	1	0.4469	-1	12.683	1	48.135	1	0	0	0	0	191.685
Nomada_ruficornis	5	LQH	0.134583766009	0.00925925925925926	0.821758468677494	0.789965282093771	31	0.92925	40.697	1	11.375	1	0.0205	0.999966087325128	0.5201	1	53.927	-1	0	0	0	0	165.829	-1	0	0	98.752	-1	0	0	0.025	0	45.893	1	0	-1	0.009	1	0	0	2.053	1	13.379	1	0.1903	-0.73928607397538	15.299	-1	194.407
Nomada_rufipes	3	LQH	0.115119012635909	0.00602409638554217	0.955561363636364	0.950150868924463	33	0.89975	0	1	0	0	0.4483	-0.999986002141672	11.567	0.853138020815778	0	-1	106.943	0.940571807293481	0	0	14.994	-1	0	0	0.2112	-1	0	0	0	0	432.689	1	0	-1	0	0	0.2028	-1	0	0	0.3562	1	0.1777	1	15.851	-1	29.701
Nomada_sheppardana	6	LQH	0.161820572764465	0.0211864406779661	0.838593404255319	0.800792716498101	25	0.881	4.018	1	24.738	1	19.314	-0.833235809896344	0	0.999923763055466	39.815	-1	0	0	72.682	1	137.276	-1	0	0	53.375	-1	0	0	0	0	111.604	1	13.254	-1	22.277	-1	41.264	-1	0	-1	0.4188	1	0.3332	-1	21.296	-1	100.989
Nomada_signata	6	L	0.172475106685633	0.0529871977240398	0.830288410596027	0.780980333925749	22	0.80075	29.271	1	137.166	1	18.222	0.999996500553787	0	1	47.373	-1	41.528	1	0	0	20.899	-1	0	0	44.942	-1	0	0	0	0	155.944	1	0	0	29.983	1	95.558	-1	0	0	0	1	0	0	0.077	-1	41.654
Nomada_similis	6	H	0.333333333333333	0.0416666666666667	0.941551923076923	0.89461630510064	11	0.779	0	0	0	0	0.6623	0.964802604137037	52.749	0.968459209156499	0	0	0	0	0	0	22.532	0	0	0	0	0	0	0	0	0	16.963	0.267221970552002	0	0	0	0	0	0	0	0	0	0	0	0	0	0	361.505
Nomada_stigma	6	H	0.266666666666667	0.125	0.964341304347826	0.906180958616858	6	0.578	0	0	13.356	0.845154254728517	0	0	0	0	18.364	-0.996334746372557	24.725	0.984153320388364	0	0	0	0	0	0	0	0	0	0	0	0	0	0	0	0	0	0	0	0	0	0	0	0	0	0	0	0	0
Nomada_striata	7	L	0.291666666666667	0.0625	0.915235416666667	0.848914530770258	13	0.7925	0	0	10.558	1	0	0	0	0	21.505	-1	27.426	1	0	0	144.878	-1	0	0	0	0	0	0	0	0	84.829	1	0	-1	0	0	0	0	0	0	0	0	16.345	-1	0	0	157.717
Nomada_succincta	3	LQH	0.15413961038961	0.00909090909090909	0.85723371040724	0.808630637358188	38	0.84575	43.557	1	17.113	1	0.8556	0.231506072632867	0.0182	0.99996188225427	75.132	-1	0.2151	-1	0.7934	1	23.509	-1	0	0	26.769	-0.635790361407987	0.0871	-1	0	0	29.04	1	0.3378	-1	0.9405	1	16.145	-1	0.1249	1	25.225	1	48.334	-1	20.313	-1	78.966
Nomada_zonata	13	LQH	0.173387096774194	0.0330645161290323	0.890956198347107	0.837511898778341	18	0.771	0	1	244.381	1	0	0	64.695	1	80.271	-1	16.806	1	53.064	1	116.896	-1	0	0	0	0	0	0	0	0	0	0	0	0	0	0	0	0	0.8756	1	0.2603	1	0	0	0	0	68.342
Osmia_aurulenta	4	L	0.321428571428571	0.190934065934066	0.97852962962963	0.832194661141899	22	0.2755	0	0	67.735	1	0	1	0	0	31.408	0.9999594838239	0	0	1.88	1	36.116	-1	102.644	1	185.614	-1	0	0	0	0	0.0421	-1	0	-1	14.836	-1	40.075	-1	0	0	54.091	1	0	-1	328.295	-1	0.1639
Osmia_bicornis	2	LQHPT	0.187069925116373	0.00823045267489712	0.855293114080164	0.807244382006925	113	0.724	19.674	1	0.7107	0.880406274042429	1.73	1	0.5351	-0.997275004193517	12.778	-1	0.3545	-0.507389159639459	19.284	-0.716119174942704	170.639	-1	0.2538	0.414748088829695	176.323	-0.969855063367431	0.2859	0.953766284650798	0.1314	0	0.4619	0	0.6422	-1	0.6138	-1	0.7916	-1	0.115	0	0.3639	0	0.0386	-1	0.5039	1	12.848
Osmia_caerulescens	5	LQ	0.227318548387097	0.0234375	0.869518503937008	0.817264798321497	25	0.68625	22.189	1	0	-1	0.5219	-0.999986435068061	0	0	12.583	1	5.836	1	3.239	-1	6.544	-1	0.1281	1	3.569	-1	0	0	0	0	0	0	0.3782	-1	0	0	0.8592	-1	0.2004	1	25.925	1	0.9435	-1	0	0	26.843
Osmia_cornuta	5	LQH	0.17436974789916	0.0176470588235294	0.901402949852507	0.858610796774345	31	0.71225	13.469	0.996233508273798	228.127	1	0.3524	-0.999996387668222	21.899	1	0.2969	-1	5.094	1	0.0949	1	209.886	-1	44.108	1	23.307	-1	0	0	0	0	0.683	1	0.0089	1	0.1641	-1	0	0	0.4005	1	0	0	0	0	0	0	10.896
Osmia_leaiana	5	LQ	0.482142857142857	0.321428571428571	0.876826923076923	0.659165109578821	12	NA	12.807	1	13.751	1	0	0	0	0	14.386	-1	91.787	1	0	0	0	0	0	0	0	0	0.1124	-1	0	0	0	0	0	0	0	0	81.272	-1	0	0	0	0	0	-1	420.001	-1	146.471
Osmia_niveata	6	L	0.113541666666667	0.065625	0.897714516129032	0.872314816108753	20	0.79475	76.016	1	7.776	1	0	0	15.222	0.999979841757797	0.0147	-1	210.777	1	236.316	1	123.854	-1	0	0	0.1909	-1	0	0	0	0	0	0	0	0	14.082	1	0.0223	-1	19.881	1	0	0	1.186	-1	0	0	0
Osmia_spinulosa	6	L	0.220454545454545	0.197727272727273	0.981617073170732	0.912474593822702	17	0.76325	0.1478	0.996233508273798	101.518	1	13.727	0.999986002141672	0	0	6.482	1	0	-1	0	0	305.131	-1	67.901	1	151.535	-1	0	0	0	0	0	0	0	0	53.417	-1	0	-1	0	0	0	0	0	-1	0.6357	-1	187.734
Osmia_uncinata	9	H	0.214285714285714	0	0.814442857142857	0.792799602578948	3	0.31525	0	0	0	0	0	0	0	0	0	0	0	0	0	0	12.565	-0.835646705725038	0	0	0	0	0	0	0	0	0	0	0	0	0	0	0	0	0	0	0	0	0	0	0	0	0
Panurgus_banksianus	5	LQH	0.228763440860215	0.082258064516129	0.910056967213115	0.844469938830629	25	0.78125	0.573	0.996233508273798	0.016	-1	0	0	81.792	1	0	0	0	0	135.029	-1	149.091	-1	21.436	-1	47.109	-1	0	0	0	0	83.456	0.958097974554043	14.375	1	0.3336	-1	0	-1	1.051	-1	0	0	0.3066	1	0	0	64.257
Panurgus_calcaratus	3	LQ	0.167091049382716	0.0154706790123457	0.879444582043344	0.852444895341411	30	0.9035	14.493	1	0	0	0.0253	-1	41.658	1	24.672	-1	5.439	1	30.885	1	185.391	-1	0	0	0.151	-1	0	0	0	0	116.948	1	0	0	13.999	-1	7.137	-1	0	-1	1.037	1	0.2535	1	0	-1	71.607
Sphecodes_albilabris	3	LQH	0.198490327640293	0.033112582781457	0.92139867768595	0.870254172397839	54	0.8485	0.329	1	12.857	1	0.2991	-1	0	0	22.094	-0.82565568917871	0.0093	0	0.0732	-1	221.063	-1	95.389	1	80.459	0.255624122506285	0.1372	0	0.0644	0	85.187	1	0.0664	-1	0	-1	0.7317	-1	0.0806	1	0.1124	1	0.2439	-0.484644095187173	15.408	-1	191.455
Sphecodes_crassus	4	LQ	0.210561497326203	0.0670677361853833	0.881318045112782	0.813912214225562	33	0.80425	0.3996	1	154.237	1	0	0	41.767	1	19.614	-1	0	1	0	0	187.418	-1	30.798	1	28.741	-0.557340473003124	0	0	0.0923	-1	104.498	0.896605391756729	12.215	-1	0.6565	1	19.136	-1	0	1	0.3159	1	0.0285	-1	0	0	81.526
Sphecodes_ephippius	1	L	0.136530612244898	0.0151020408163265	0.860943181818182	0.821489545696279	27	0.8835	17.825	1	24.722	1	37.303	-0.999983562877744	58.159	0.999979841757797	17.867	-1	39.801	1	56.964	-1	47.674	-1	0.8564	1	0.8926	-1	0.0036	-1	0.182	-1	153.488	1	21.121	-1	0	-1	78.905	-1	0	0	0.7534	1	2.117	-1	0.4896	1	30.904
Sphecodes_ferruginatus	11	L	0.336805555555556	0.28125	0.894458823529412	0.586342400974155	11	0.26875	4.561	1	161.685	1	123.391	-0.999986435068061	0	0	0	0	0	0	0	0	0	0	0	0	0	0	0	0	0	0	0	0	0	0	0	0	0	-1	0	0	42.139	1	0	-1	0	0	17.268
Sphecodes_geoffrellus	15	LQ	0.192028985507246	0.0534420289855072	0.847265957446809	0.790320362617331	15	0.8055	0	0	0	1	0	0	15.248	1	3.689	-1	0	0	0	0	456.056	-1	0	0	19.781	-1	0	0	0	0	41.808	1	0.0657	-1	0	0	0	0	0.0585	1	15.226	1	0	0	0.6208	-1	332.329
Sphecodes_gibbus	5	LQ	0.215873015873016	0.0486111111111111	0.869080769230769	0.812283587780392	27	0.77	0	1	39.501	1	0.9712	1	10.589	1	31.127	-1	0	-1	33.306	-1	284.433	-1	0	1	90.353	-1	0	0	0.2291	-1	69.692	1	0	-1	0.6055	1	0	0	13.093	1	79.112	1	0	0	19.178	-1	65.744
Sphecodes_longulus	8	L	0.203125	0.0625	0.901946153846154	0.820845581588746	20	0.79525	0.0691	1	120.471	1	0	0	4.706	1	143.541	-1	0	0	0	0	122.976	-1	123.266	1	0.4998	-1	0.1169	-1	0	0	24.872	1	0.6341	-1	0	0	117.604	-1	0	0	0.769	1	0.7851	-1	2.123	-1	68.681
Sphecodes_marginatus	4	L	0.24375	0.065625	0.885829032258065	0.755961258939441	20	0.70725	0	1	41.464	1	19.938	-1	247.233	1	0.2871	-1	0	0	0	0	17.996	-1	11.798	1	0	0	0.0991	-1	0	0	92.687	1	0	-1	0.4427	-1	0	0	49.384	1	0	0	54.926	-1	16.297	-1	97.653
Sphecodes_miniatus	6	LQ	0.212959183673469	0.0153061224489796	0.841024242424242	0.768028280357157	22	0.718	44.863	1	66.679	1	0.7387	1	0	0	19.366	-1	0.5179	1	0	0	292.237	-1	26.916	1	34.714	-1	0.2826	-1	0	0	110.878	1	0	0	0.1065	1	0.4611	-1	21.613	1	0	0	0	0	0	0	161.406
Sphecodes_monilicornis	1	LQ	0.16713417484806	0.00268817204301075	0.843093126684636	0.790752889405306	45	0.9245	0	1	67.758	1	0	0	11.263	1	45.153	-1	0.8277	-1	0.03	-1	192.589	-1	0.3538	1	113.646	-0.953526844505393	0	-1	11.803	-1	48.743	0.999847628998378	0.4835	-0.598502410726919	0.3924	0	10.952	-1	0.3142	1	0.5703	1	0.6111	-1	13.933	-1	17.429
Sphecodes_pellucidus	3	LQ	0.141566766566767	0.0289294039294039	0.876059163987138	0.84360217901039	26	0.8615	0.2977	1	0	0	0.0175	-0.999996387668222	0.1924	-1	50.034	-1	1.648	-1	0.015	-1	35.395	-1	39.094	1	35.489	-1	0	0	0	0	239.769	1	52.456	-1	0	0	96.465	-1	0	-1	0.2746	1	0	0	0.1643	-1	44.306
Sphecodes_puncticeps	15	LQH	0.219615384615385	0.0296153846153846	0.832904455445545	0.74086478935651	17	0.75325	15.106	1	0.1153	1	0	0	0	0	0	0	11.299	-1	16.782	-1	31.285	-1	0.8168	1	78.032	-1	0	0	0	0	49.694	1	15.666	-1	0	0	16.067	-1	0.2211	1	0	0	0	0	0	0	58.703
Sphecodes_reticulatus	9	LQHP	0.213549075391181	0.0131578947368421	0.890075333333333	0.830091459511016	28	0.88125	0.483	0	0	0	0.451	0.999966087325128	25.227	1	43.108	-0.999564365041405	0	-1	72.184	-1	82.229	-1	16.961	1	2.221	-1	0	0	0	0	60.399	1	1.17	-1	0	0	0	0	0	0	32.185	1	0	0	0	0	87.272
Sphecodes_rubicundus	4	L	0.376315789473684	0.075	0.909729113924051	0.770518022523303	24	0.81975	0	1	0.1474	1	14.426	-1	20.183	1	0	0	0	0	157.165	-1	62.849	-1	24.876	1	13.857	-1	0	0	0	0	152.197	1	58.613	-1	0	0	0.1802	-1	1.815	1	60.863	1	0.2525	-1	10.388	-1	0.0063
Sphecodes_scabricollis	6	L	0.444444444444444	0.288194444444444	0.884413235294118	0.660087665365224	14	0.2315	0	0	409.315	1	22.688	-1	0	0	17.301	-1	0	0	0	0	316.261	-1	0	0	0	0	0	0	0.1678	-1	28.471	1	0	0	0	0	0	0	0	0	0	0	0	-1	0	0	0.8295
Stelis_breviuscula	6	L	0.102941176470588	0.0441176470588235	0.888717910447761	0.848334262582623	18	0.64	62.561	1	244.018	1	0	0	21.694	1	60.089	-1	0.1658	1	138.571	1	93.479	-1	0	0	115.966	-1	0	0	0	0	0.1381	1	0	0	0	0	77.096	-1	0	0	0.2188	-1	0	-1	0	0	119.183
Stelis_ornatula	4	H	0.357142857142857	0.232142857142857	0.942417307692308	0.814301486264806	10	0.65725	0	0	185.865	0.845154254728517	0	0	0	0	0	0	0	0	0	0	0	-0.998802081768929	240.179	0.484644095187173	0	0	0	0	0	0	0	0	0	0	0	0	0	0	0	0	0	0	0	0	0	0	163.986
Stelis_phaeoptera	6	H	0.25	0.25	0.90853	0.819166384106408	6	0.606	0	0	0	0	0	0	0	0	0	0	343.175	0.994406777617266	368.307	0.616181097068895	41.399	-0.753524819697502	0	0	0	0	0	0	0	0	0	0	0	0	0	0	0	0	0	0	0	0	0	0	0	0	0
Stelis_punctulatissima	13	L	0.173076923076923	0.00961538461538462	0.879258252427184	0.838127192990188	13	0.69325	91.777	1	27.138	1	0	0	0	0	0	0	85.959	1	24.321	-1	21.109	-1	0	0	14.835	-1	0	0	0	0	0	0	0	0	0	0	0	0	0	0	0.3425	1	0	0	0.8784	1	192.922
Stelis_signata	12	L	0.525	0.4	0.939897826086956	0.784272076877943	11	0.5965	0	0	0	0	0	0	0	0	0	0	22.457	1	189.699	1	247.892	-1	0	0	42.671	-1	0	0	0	0	0	0	0	-1	0	0	131.339	-1	147.241	-1	11.304	-1	0	0	0	0	87.457
Xylocopa_violacea	5	H	0.125	0.0178571428571429	0.906917272727273	0.891281038802397	8	0.63925	155.743	0.520988072251728	0	0	0	0	0	0	0	0	0	0	0	0	29.417	-0.988924419064823	0	0	0	0	0	0	0	0	0	0	0	0	0	0	0	0	0	0	0	0	0	0	0	0	87.133
[truncated: 19 more columns]
